# Supplementary material for: Conserved recurrent gene mutations correlate with pathway deregulation and clinical outcomes of lung adenocarcinoma in never-smokers
Source: BMC Med Genomics. 2014 Jun 4;7:32. doi: 10.1186/1755-8794-7-32 (PMC4060138; doi:10.1186/1755-8794-7-32)
Supplement: Additional file 1 — Sequence depth, alignment statistics and average coverage for exome-seq samples. [file 1755-8794-7-32-S1.xlsx]

## Sheet: Sheet1
Sample	Total Reads	Mapped Reads	Mapped Reads %	Mapped Reads	Q20%	Used Reads	Used reads %	Mapped Reads in the Target region	Reads in target region %	Average Coverage
Lu1031A	161714764	157015688	0.971	143609184	0.888	142751752	0.883	61801871	0.382	121.18
Lu1031B	173646556	170748826	0.983	155785652	0.897	154805752	0.891	70506782	0.406	138.249
Lu1050A	154795258	152322111	0.984	139155129	0.899	138393685	0.894	58936151	0.381	115.561
Lu1050B	115875968	114107159	0.985	103686293	0.895	102961632	0.889	44139938	0.381	86.5489
Lu1068A	126523178	124594276	0.985	113607150	0.898	112938837	0.893	54223217	0.429	106.32
Lu1068B	185947144	182823896	0.983	168278121	0.905	167248095	0.899	69527665	0.374	136.329
Lu106A	173918738	171192863	0.984	155558188	0.894	154740421	0.89	68600295	0.394	134.51
Lu106B	151712632	147792105	0.974	134140072	0.884	133314090	0.879	59161000	0.39	116.002
Lu113A	179781276	176993863	0.984	160484034	0.893	159583312	0.888	73271403	0.408	143.669
Lu113B	182966866	180003876	0.984	165287961	0.903	164280196	0.898	69720338	0.381	136.707
Lu1182A	116386882	114835395	0.987	104911761	0.901	104243029	0.896	48024074	0.413	94.1649
Lu1182B	172144858	169844805	0.987	155524600	0.903	154549356	0.898	67971682	0.395	133.278
Lu1321A	186077540	183014773	0.984	166317819	0.894	165026958	0.887	72449889	0.389	142.059
Lu1321C	127666382	125944964	0.987	114995825	0.901	114113127	0.894	52433748	0.411	102.811
Lu1377A	116231834	114147756	0.982	103019270	0.886	102396601	0.881	55454699	0.477	108.735
Lu1377B	226199078	222208223	0.982	201223014	0.89	199840150	0.883	106825353	0.472	209.461
Lu1405A	178971920	176418606	0.986	158580116	0.886	157696770	0.881	88875327	0.497	174.265
Lu1405B	207144290	204202490	0.986	184062425	0.889	182965771	0.883	103261869	0.499	202.474
Lu1450A	174132582	171819728	0.987	154961875	0.89	154163467	0.885	84438079	0.485	165.565
Lu1450B	175457956	173023654	0.986	155446964	0.886	154621268	0.881	88141700	0.502	172.827
Lu1479A	150295216	148183459	0.986	133890785	0.891	133222918	0.886	73085501	0.486	143.305
Lu1479B	211252402	208310100	0.986	188350187	0.892	187451688	0.887	105083815	0.497	206.047
Lu1518A	166899212	165017418	0.989	148774169	0.891	148088622	0.887	83694594	0.501	164.107
Lu1518B	153962552	152220904	0.989	137433084	0.893	136675819	0.888	76714467	0.498	150.421
Lu1606A	127878182	126026898	0.986	113533963	0.888	112805331	0.882	64447343	0.504	126.367
Lu1606B	211417416	208399361	0.986	187886119	0.889	186666900	0.883	106335764	0.503	208.501
Lu1659A	143675086	141770947	0.987	127712107	0.889	126881730	0.883	70521222	0.491	138.277
Lu1659B	191095558	188219328	0.985	169219967	0.886	167987743	0.879	89995985	0.471	176.463
Lu1682A	134967162	133221842	0.987	120275531	0.891	119671365	0.887	63697500	0.472	124.897
Lu1682B	211537182	208567833	0.986	188303150	0.89	187151197	0.885	102257077	0.483	200.504
Lu1790A	140403164	138634748	0.987	125430548	0.893	124815719	0.889	70005844	0.499	137.266
Lu1790B	190447406	188099004	0.988	170573443	0.896	169731014	0.891	92167457	0.484	180.721
Lu1821A	193462122	190604421	0.985	172077075	0.889	171183148	0.885	95045723	0.491	186.364
Lu1821B	171994140	169254146	0.984	153278864	0.891	152340719	0.886	81070673	0.471	158.962
Lu1848A	169730334	167376165	0.986	151045510	0.89	150330117	0.886	82636775	0.487	162.033
Lu1848B	190849860	188335163	0.987	170214635	0.892	169395721	0.888	95420031	0.5	187.098
Lu1942A	108582434	106062418	0.977	95602963	0.88	95140820	0.876	53770308	0.495	105.432
Lu1942B	135804542	133846453	0.986	121043822	0.891	120406506	0.887	65346957	0.481	128.131
Lu1943A	137872400	135995510	0.986	122189825	0.886	121446601	0.881	67308818	0.488	131.978
Lu1943B	175585914	173259426	0.987	156647096	0.892	155756034	0.887	86215879	0.491	169.051
Lu2029A	182760984	180270674	0.986	162695004	0.89	161809648	0.885	92719667	0.507	181.803
Lu2029B	190394796	187525912	0.985	170102450	0.893	169116952	0.888	90086290	0.473	176.64
Lu2040A	166208982	163809995	0.986	148107515	0.891	147389162	0.887	77853074	0.468	152.653
Lu2040B	195642708	192930836	0.986	174357144	0.891	173502480	0.887	94365314	0.482	185.03
Lu2368A	152082682	149415425	0.982	134842878	0.887	134217161	0.883	73394892	0.483	143.912
Lu2368B	177513854	174342238	0.982	156816832	0.883	156110908	0.879	85162494	0.48	166.985
Lu2499A	159101086	156745215	0.985	140283558	0.882	139077128	0.874	75772918	0.476	148.574
Lu2499B	190915650	188242375	0.986	170061832	0.891	168702524	0.884	85939306	0.45	168.508
Lu2502A	150741660	148592684	0.986	134525230	0.892	133815324	0.888	70160804	0.465	137.57
Lu2502B	183350554	180579145	0.985	163873724	0.894	163030446	0.889	86014979	0.469	168.657
Lu346A	181874346	179293593	0.986	162557430	0.894	161569368	0.888	88529190	0.487	173.587
Lu346B	150248906	148132249	0.986	134762978	0.897	133938199	0.891	70396918	0.469	138.033
Lu587A	216287814	214269813	0.991	189810781	0.878	189217454	0.875	149149813	0.69	292.451
Lu587B	87290816	86510068	0.991	76978459	0.882	76724673	0.879	59430066	0.681	116.53
Mean	1.66471e+08	1.63984e+08	0.985074	1.48368e+08	0.891241	1.47519e+08	0.886167	7.81771e+07	0.469241
Median	172895707	1.70297e+08	0.986	1.55204e+08	0.891	1.54356e+08	0.887	74583905	0.4805
Min	87290816	86510068	0.971	76978459	0.878	76724673	0.874	44139938	0.374
Max	226199078	222208223	0.991	201223014	0.905	199840150	0.899	149149813	0.69
