# Supplementary material for: Conserved recurrent gene mutations correlate with pathway deregulation and clinical outcomes of lung adenocarcinoma in never-smokers
Source: BMC Med Genomics. 2014 Jun 4;7:32. doi: 10.1186/1755-8794-7-32 (PMC4060138; doi:10.1186/1755-8794-7-32)
Supplement: Additional file 2 — Sequence depth, alignment statistics, and number of genes detected for mRNA-seq samples. [file 1755-8794-7-32-S2.xlsx]

## Sheet: Sheet1
samples	Total Reads	Used Reads	Mapped Reads	mapped%	Mapped Reads (non-junction)	Mapped Reads (non-junction) %	Mapped Reads (junction)	Mapped Reads (junction) %	Reads mapped to gene	Reads mapped to gene %	#Gene>0RPKM	#Gene>1RPKM	#Gene>10RPKM
Lu1031A	169043656	169001312	145497173	0.861	123669005	0.732	21828168	0.129	116880922	0.691	20346	14446	7003
Lu1031B	179590606	179546172	160230955	0.892	135901253	0.757	24329702	0.135	130520004	0.727	20303	14142	6573
Lu1050A	181405034	181377831	162827575	0.898	140963188	0.777	21864387	0.121	119870250	0.661	20237	14309	6632
Lu1050B	183578774	183552337	164017910	0.893	139331889	0.759	24686021	0.134	132266058	0.72	20244	13949	6222
Lu1068A	240280104	240275148	204490482	0.851	174202937	0.725	30287545	0.126	146722930	0.611	20351	14060	6624
Lu1068B	147753800	147750968	129605009	0.877	109872417	0.744	19732592	0.134	100153266	0.678	19989	13959	6245
Lu106A	137094324	137089822	120351524	0.878	104323523	0.761	16028001	0.117	89520590	0.653	20283	14743	6811
Lu106B	181482996	181479011	158713848	0.875	134520211	0.741	24193637	0.133	129586722	0.714	20113	13630	6208
Lu113A	192452152	192442906	162324077	0.843	140294094	0.729	22029983	0.114	124867334	0.649	19801	13397	5761
Lu113B	149108082	149100399	132437613	0.888	112521503	0.755	19916110	0.134	107906324	0.724	19695	13436	5935
Lu1182A	206960080	206938773	178264493	0.861	151464214	0.732	26800279	0.129	129274312	0.625	20315	14141	6336
Lu1182B	161838318	161819715	148453821	0.917	125878887	0.778	22574934	0.139	121335576	0.75	20373	14201	6512
Lu1321A	144047540	144045421	126898346	0.881	108084409	0.75	18813937	0.131	97536172	0.677	20019	14024	6532
Lu1321C	222550006	222547041	197905667	0.889	168124930	0.755	29780737	0.134	157938128	0.71	20518	14300	6496
Lu1377A	138943246	138940132	120829969	0.87	102420277	0.737	18409692	0.132	95324482	0.686	20053	14096	6519
Lu1377B	118849574	118846787	106123503	0.893	90344411	0.76	15779092	0.133	86801650	0.73	19802	14246	6593
Lu1405A	133856708	133853891	115530264	0.863	98884784	0.739	16645480	0.124	86875142	0.649	20460	14628	6917
Lu1405B	217026104	217020424	190441387	0.878	161232877	0.743	29208510	0.135	155529196	0.717	20168	13863	6474
Lu1450A	203268532	203262833	173566882	0.854	148968610	0.733	24598272	0.121	129801516	0.639	20375	14246	6475
Lu1450B	200587374	200578844	170414121	0.85	145307162	0.724	25106959	0.125	133126670	0.664	20211	14044	6436
Lu1479A	129405452	129391395	113794058	0.879	96434983	0.745	17359075	0.134	90948520	0.703	19660	13466	6062
Lu1479B	137825094	137809514	121205487	0.879	103270074	0.749	17935413	0.13	96035030	0.697	20082	14132	6492
Lu1518A	130046060	130042320	111195979	0.855	95235490	0.732	15960489	0.123	84390024	0.649	19824	13999	6619
Lu1518B	152293562	152289716	135909137	0.892	115993557	0.762	19915580	0.131	107925924	0.709	20197	14386	6651
Lu1606A	177494914	177491358	154507536	0.87	130597906	0.736	23909630	0.135	122034966	0.688	20084	14004	6497
Lu1606B	116920792	116917281	104315318	0.892	88661037	0.758	15654281	0.134	86695590	0.741	19621	13883	6391
Lu1659A	216436458	216432857	168287340	0.778	145302274	0.671	22985066	0.106	100884850	0.466	20160	14339	6602
Lu1659B	174924926	174921779	147406806	0.843	126068366	0.721	21338440	0.122	111102408	0.635	20087	14343	6708
Lu1682A	148237094	148234937	130486694	0.88	109421805	0.738	21064889	0.142	101110558	0.682	20105	14302	6775
Lu1682B	227038078	227032214	202824395	0.893	170856070	0.753	31968325	0.141	167838304	0.739	20327	14211	6527
Lu1790A	163378268	163374519	139043033	0.851	118288612	0.724	20754421	0.127	105230306	0.644	19964	13836	6227
Lu1790B	162007474	162005273	142746417	0.881	121290734	0.749	21455683	0.132	114747024	0.708	20067	13827	6284
Lu1821A	267619242	267613830	232674859	0.869	196326279	0.734	36348580	0.136	181032952	0.676	20774	14271	6855
Lu1821B	122860556	122857047	109762346	0.893	94014259	0.765	15748087	0.128	87115690	0.709	19975	14152	6466
Lu1848A	194185598	194140199	155031944	0.798	132157178	0.681	22874766	0.118	115487052	0.595	19970	13895	6638
Lu1848B	226527586	226474473	199789232	0.882	169516367	0.748	30272865	0.134	163235302	0.721	20366	14038	6479
Lu1942A	173790278	173767853	151363885	0.871	127047126	0.731	24316759	0.14	121093710	0.697	20153	13959	6506
Lu1942B	229238166	229210721	206599413	0.901	175131747	0.764	31467666	0.137	167326302	0.73	20402	14086	6540
Lu1943A	193262552	193196695	161864728	0.838	137787692	0.713	24077036	0.125	108914066	0.564	20189	14232	6905
Lu1943B	126139108	126095735	110063556	0.873	93950414	0.745	16113142	0.128	86252040	0.684	19999	14361	6599
Lu2029A	146751068	146691729	127392010	0.868	109727100	0.748	17664910	0.12	95545130	0.651	20345	14791	6853
Lu2029B	199762678	199682626	175780020	0.88	150700357	0.754	25079663	0.126	138817402	0.695	20340	14239	6544
Lu2040A	212614050	212516055	179818689	0.846	151391999	0.712	28426690	0.134	134465074	0.632	20215	13986	6491
Lu2040B	97625522	97579824	87234164	0.894	73936820	0.757	13297344	0.136	71143250	0.729	19714	14070	6440
Lu2368A	196115786	196091486	167920644	0.856	142597373	0.727	25323271	0.129	128866784	0.657	20294	13322	6473
Lu2368B	111830750	111816528	101349911	0.906	86877698	0.777	14472213	0.129	84477588	0.755	20120	14203	6357
Lu2499A	116544774	116519633	99671753	0.855	84873923	0.728	14797830	0.127	76394634	0.655	19663	13850	6124
Lu2499B	149158812	149126425	129258545	0.867	109918395	0.737	19340150	0.13	105077402	0.704	20066	13882	6297
Lu2502A	101693370	101660310	89743463	0.882	76332224	0.751	13411239	0.132	72015322	0.708	19849	14115	6411
Lu2502B	118952476	118911488	104362080	0.877	89581542	0.753	14780538	0.124	84369286	0.709	19840	14174	6377
Lu346A	268393136	268339800	232160777	0.865	194325887	0.724	37834890	0.141	182835084	0.681	20360	13866	6390
Lu346B	122465718	122443228	107082240	0.874	90438757	0.738	16643483	0.136	86975842	0.71	19691	13897	6226
Lu587A	152620790	152595593	128418582	0.841	109506773	0.718	18911809	0.124	100695016	0.66	19929	13594	6104
Lu587B	141931538	141909505	123321668	0.869	104802322	0.738	18519346	0.13	98743298	0.696	19711	13468	6006
Mean	1.68811e+08	1.6879e+08	1.46691e+08	0.870556	1.2479e+08	0.740963	2.19007e+07	0.129648	114289981	0.68063	20107.4	14056.3	6467.04
Median	162692871	162689896	144121795	0.8745	1.2248e+08	0.742	2.13971e+07	0.1305	108419995	0.6895	20116.5	14078	6491.5
Min	97625522	97579824	87234164	0.778	73936820	0.671	13297344	0.106	71143250	0.466	19621	13322	5761
Max	268393136	268339800	232674859	0.917	196326279	0.778	37834890	0.142	182835084	0.755	20774	14791	7003
