# Supplementary material for: Conserved recurrent gene mutations correlate with pathway deregulation and clinical outcomes of lung adenocarcinoma in never-smokers
Source: BMC Med Genomics. 2014 Jun 4;7:32. doi: 10.1186/1755-8794-7-32 (PMC4060138; doi:10.1186/1755-8794-7-32)
Supplement: Additional file 12 — Enriched pathways for the genes with functional somatic mutations from exome-seq. [file 1755-8794-7-32-S12.xls]

## Sheet: Sheet0
© 2000-2014 Ingenuity Systems, Inc. All rights reserved.
Ingenuity Canonical Pathways	-log(p-value)	Ratio	Molecules
Autoimmune Thyroid Disease Signaling	3.45E00	1.79E-01	HLA-A,HLA-C,HLA-B,HLA-DQA1,TSHR,HLA-DRB1,HLA-DQB1,HLA-DRB5,HLA-E,TG
Antigen Presentation Pathway	3.23E00	2.14E-01	HLA-A,HLA-C,HLA-B,HLA-DQA1,HLA-DRB1,CD74,HLA-DQA2,HLA-DRB5,HLA-E
Graft-versus-Host Disease Signaling	2.66E00	1.84E-01	KIR2DL1/KIR2DL3,HLA-A,HLA-C,HLA-B,HLA-DQA1,HLA-DRB1,HLA-DQB1,HLA-DRB5,HLA-E
Allograft Rejection Signaling	2.39E00	1.48E-01	HLA-A,HLA-C,HLA-B,HLA-DQA1,HLA-DRB1,HLA-DQB1,HLA-DQA2,HLA-DRB5,HLA-E
Axonal Guidance Signaling	2.37E00	9E-02	MMP21,ADAMTS7,ADAMTS8,PLXNA3,SLIT1,EPHB2,ADAM11,KRAS,PGF,MICAL1,NFAT5,EPHA8,MAP2K2,GLI3,SDC2,DCC,TUBA3C/TUBA3D,PLXNB1,MMP11,PSMD14,SHANK2,RASA1,PRKD3,SEMA3G,PAPPA,GNAS,SEMA5A,C9orf3,ARHGEF15,MMP2,HERC2,EPHA6,SRGAP3,SEMA4D,KIF7,RRAS2,TUBA1A,TUBB8,PLCG2,EPHA5,PRKCH,ADAM29,EPHA2
Corticotropin Releasing Hormone Signaling	2.3E00	1.11E-01	NOS1,CRHR2,GNAS,ADCY6,ITPR1,EP300,BRAF,GLI3,MAP2K2,PLCG2,ITPR3,IVL,PRKCH,KRT1,PRKD3
Cdc42 Signaling	2.26E00	1.1E-01	HLA-A,DIAPH3,HLA-B,HLA-DQA1,HLA-DRB1,HLA-DQB1,EXOC6,PARD6A,CLIP1,LLGL1,HLA-C,HLA-DQA2,PARD3,RASA1,HLA-DRB5,HLA-E,IQGAP3
UVC-Induced MAPK Signaling	2.22E00	1.82E-01	BRAF,TP53,RRAS2,MAP2K2,KRAS,PRKCH,PRKD3,EGFR
Crosstalk between Dendritic Cells and Natural Killer Cells	2.21E00	1.24E-01	KIR2DL1/KIR2DL3,TLR4,CSF2RB,TLN2,HLA-C,HLA-A,HLA-B,HLA-DRB1,TLN1,MICA,HLA-E,HLA-DRB5,IL2RB
OX40 Signaling Pathway	2.04E00	1.38E-01	HLA-A,HLA-C,HLA-B,HLA-DQA1,HLA-DRB1,HLA-DQB1,HLA-DQA2,HLA-DRB5,HLA-E
Methionine Salvage II (Mammalian)	1.89E00	2.22E-01	MTR,BHMT2
Calcium-induced T Lymphocyte Apoptosis	1.84E00	1.34E-01	ITPR3,HLA-DQA1,HLA-DRB1,PRKCH,HLA-DQB1,ITPR1,PRKD3,HLA-DRB5,EP300
Superpathway of Methionine Degradation	1.81E00	9.23E-02	CBS,MTR,EHMT1,BHMT2,GOT2,SUOX
Thyroid Cancer Signaling	1.8E00	1.59E-01	BRAF,TP53,RRAS2,MAP2K2,KRAS,RET,CTNNB1
Epithelial Adherens Junction Signaling	1.8E00	1.12E-01	MLLT4,KRAS,MYH7,CLIP1,MET,EPN2,NOTCH2,CTNNA2,TUBA1A,RRAS2,AGGF1,TUBB8,TUBA3C/TUBA3D,PARD3,CTNNB1,NOTCH1,EGFR
Rac Signaling	1.7E00	1.02E-01	TIAM1,PTK2B,MAP3K1,PIKFYVE,KRAS,PARD6A,NOX1,ANK1,RRAS2,MAP2K2,PARD3,PI4KA,IQGAP3
Prolactin Signaling	1.64E00	1.19E-01	STAT5A,RRAS2,SP1,MAP2K2,PLCG2,KRAS,NMI,PRKCH,PRKD3,EP300
α-Adrenergic Signaling	1.59E00	1.04E-01	GNAS,RRAS2,MAP2K2,PLCG2,ITPR3,ADCY6,PYGB,KRAS,PRKCH,ITPR1,PRKD3
Renin-Angiotensin Signaling	1.55E00	1.04E-01	RRAS2,GNAS,MAP2K2,PTK2B,PLCG2,ITPR3,MAP3K1,ADCY6,PRKCH,KRAS,ITPR1,PRKD3,NOX1
UVA-Induced MAPK Signaling	1.52E00	1.17E-01	TP53,RRAS2,PARP10,TIPARP,PLCG2,RPS6KB2,RPS6KA3,PARP8,TNKS2,KRAS,EGFR
Acute Myeloid Leukemia Signaling	1.49E00	1.19E-01	BRAF,CSF2RB,STAT5A,RRAS2,CCNA1,MAP2K2,RPS6KB2,KRAS,MAP2K3,PIM2
Maturity Onset Diabetes of Young (MODY) Signaling	1.39E00	1.38E-01	NEUROD1,HNF1B,CACNA1S,CACNA1E
GNRH Signaling	1.35E00	9.59E-02	GNAS,MAP3K1,ADCY6,KRAS,ITPR1,EP300,RRAS2,MAP2K2,ITPR3,PRKCH,MAP2K3,PRKD3,GNRHR,EGFR
Gap Junction Signaling	1.34E00	9.09E-02	GNAS,ADCY6,KRAS,ITPR1,RRAS2,TUBA1A,SP1,MAP2K2,TUBB8,PLCG2,ITPR3,TUBA3C/TUBA3D,PRKCH,CTNNB1,PRKD3,EGFR
Protein Kinase A Signaling	1.3E00	8.4E-02	PTK2B,PTPN13,LIPE,PTPRF,EP300,AKAP2,BRAF,TH,NFAT5,MAP2K2,GLI3,PTPRO,DCC,DUSP7,CTNNB1,PDE11A,PRKD3,PTPRT,APEX1,GNAS,PTPRD,RYR2,MAP3K1,ADCY6,PYGB,ITPR1,TTN,PLCG2,ITPR3,PTPRS,PRKCH,CDC27,DUSP16
Germ Cell-Sertoli Cell Junction Signaling	1.28E00	9.58E-02	MAP3K1,MLLT4,LAMC3,KRAS,GSN,EPN2,CTNNA2,TUBA1A,AGGF1,RRAS2,MAP2K2,TUBB8,RHOT1,TUBA3C/TUBA3D,MAP2K3,CTNNB1
Telomerase Signaling	1.25E00	1.09E-01	TP53,HDAC9,PPP2R1A,RRAS2,SP1,MAP2K2,HDAC10,KRAS,POT1,EGFR,IL2RB
Purine Ribonucleosides Degradation to Ribose-1-phosphate	1.25E00	1.11E-01	ADAL,PGM2
Pregnenolone Biosynthesis	1.25E00	1.54E-01	MICAL1,MICAL2
Amyotrophic Lateral Sclerosis Signaling	1.23E00	8.94E-02	NOS1,TP53,GRIN3B,CACNA1S,CACNA1E,GRIN2C,NEFH,GRIK2,CASP7,PGF,GRIK1
Dopamine-DARPP32 Feedback in cAMP Signaling	1.22E00	8.89E-02	NOS1,KCNJ12,PPP2R1A,CACNA1S,GRIN3B,CACNA1E,GNAS,GRIN2C,PLCG2,ITPR3,ADCY6,DRD5,PRKCH,ITPR1,PRKD3,EP300
nNOS Signaling in Skeletal Muscle Cells	1.2E00	1.15E-01	NOS1,RYR2,DMD
Circadian Rhythm Signaling	1.18E00	1.35E-01	PER3,GRIN3B,GRIN2C,PER2,EP300
HER-2 Signaling in Breast Cancer	1.18E00	1.1E-01	TP53,RRAS2,KRAS,MMP2,PRKCH,PARD3,PRKD3,PARD6A,EGFR
Glutamate Removal from Folates	1.17E00	3.33E-01	GGH
Sorbitol Degradation I	1.17E00	2E-01	SORD
Asparagine Biosynthesis I	1.17E00	1.25E-01	ASNS
Sulfite Oxidation IV	1.17E00	2.5E-01	SUOX
Ephrin Receptor Signaling	1.16E00	8.21E-02	GRIN3B,GNAS,EPHB2,PTPN13,ARHGEF15,KRAS,PGF,EP300,EPHA6,EPHA8,RRAS2,MAP2K2,SDC2,GRIN2C,EPHA5,EPHA2,RASA1
HIF1α Signaling	1.15E00	1.01E-01	NOS1,TP53,RRAS2,SLC2A1,KRAS,MMP2,MMP11,APEX1,LDHA,PGF,EP300
Thrombopoietin Signaling	1.14E00	1.09E-01	STAT5A,RRAS2,MAP2K2,PLCG2,KRAS,PRKCH,PRKD3
Cholecystokinin/Gastrin-mediated Signaling	1.13E00	1.04E-01	RRAS2,MAP2K2,PTK2B,RHOT1,ITPR3,KRAS,MAP2K3,PRKCH,ITPR1,PRKD3,EGFR
Inositol Pyrophosphates Biosynthesis	1.12E00	1.25E-01	IP6K3,IP6K2
Phospholipase C Signaling	1.08E00	8.14E-02	HDAC9,GNAS,ARHGEF15,RPS6KA3,ADCY6,HDAC10,KRAS,ITPR1,EP300,RRAS2,NFAT5,AHNAK,MAP2K2,RHOT1,PLCG2,ITPR3,PRKCH,ARHGEF9,PRKD3,ARHGEF10,RALGDS
GDNF Family Ligand-Receptor Interactions	1.08E00	1.05E-01	RRAS2,MAP2K2,PLCG2,ITPR3,KRAS,ITPR1,RET,RASA1
Salvage Pathways of Pyrimidine Ribonucleotides	1.06E00	9.09E-02	BRAF,APOBEC1,MAP2K2,SGK1,APOBEC3H,PRPF4B,UPP1,GRK6,MAP2K3,PRKCH
Ketolysis	1.02E00	1.18E-01	BDH1,ACAT2
Type I Diabetes Mellitus Signaling	1.01E00	9.32E-02	HLA-A,HLA-C,HLA-B,HLA-DQA1,HLA-DRB1,MAP2K3,HLA-DQB1,HSPD1,HLA-DRB5,HLA-E,TNFRSF11B
Nitric Oxide Signaling in the Cardiovascular System	9.89E-01	8.47E-02	CACNA1S,CACNA1E,MAP2K2,RYR2,ITPR3,PRKCH,ITPR1,PRKD3,ADRB3,PGF
tRNA Charging	9.69E-01	6.17E-02	CARS,LARS2,AARS2,DARS2,SARS
Inhibition of Matrix Metalloproteases	9.69E-01	1.28E-01	HSPG2,MMP21,SDC2,MMP2,MMP11
Melanocyte Development and Pigmentation Signaling	9.66E-01	9.68E-02	GNAS,RRAS2,MAP2K2,PLCG2,RPS6KB2,ADCY6,RPS6KA3,KRAS,EP300
IL-4 Signaling	9.44E-01	1.01E-01	NFAT5,RRAS2,HLA-DQA1,RPS6KB2,HLA-DRB1,KRAS,HLA-DQB1,HLA-DRB5
B Cell Development	9.43E-01	1.25E-01	HLA-DQA1,HLA-DRB1,HLA-DQB1,HLA-DRB5
Sertoli Cell-Sertoli Cell Junction Signaling	9.29E-01	8.25E-02	NOS1,MAP3K1,MLLT4,SPTA1,KRAS,EPN2,CTNNA2,TUBA1A,AGGF1,RRAS2,MAP2K2,TUBB8,TUBA3C/TUBA3D,MAP2K3,SPTAN1,CTNNB1
Glycogen Degradation II	9.29E-01	1.33E-01	PYGB,PGM2
Heme Biosynthesis II	9.29E-01	8.7E-02	ALAS2,CPOX
Histidine Degradation VI	9.29E-01	1E-01	MICAL1,MICAL2
Folate Transformations I	9.29E-01	6.25E-02	MTR,MTHFD1
Neuregulin Signaling	9.19E-01	8.82E-02	STAT5A,RRAS2,MAP2K2,PLCG2,RPS6KB2,KRAS,PRKCH,PRKD3,EGFR
Nur77 Signaling in T Lymphocytes	9.08E-01	1E-01	HDAC9,HLA-DQA1,HLA-DRB1,HLA-DQB1,HLA-DRB5,EP300
Neuroprotective Role of THOP1 in Alzheimer's Disease	8.98E-01	9.09E-02	HLA-A,HLA-C,MAPT,HLA-B,HLA-E
ERK5 Signaling	8.97E-01	1.04E-01	RRAS2,SGK1,RPS6KB2,RPS6KA3,KRAS,EGFR,EP300
Pyridoxal 5'-phosphate Salvage Pathway	8.97E-01	9.59E-02	BRAF,MAP2K2,SGK1,PRPF4B,GRK6,MAP2K3,PRKCH
CDK5 Signaling	8.96E-01	9.38E-02	LAMC1,PPP2R1A,GNAS,RRAS2,MAP2K2,MAPT,ADCY6,DRD5,KRAS
Hereditary Breast Cancer Signaling	8.89E-01	8.53E-02	TP53,HDAC9,RRAS2,XPC,HDAC10,SLC19A1,KRAS,RFC1,BRCA1,SMARCA4,EP300
Alanine Degradation III	8.88E-01	1.67E-01	GPT2
Alanine Biosynthesis II	8.88E-01	1.67E-01	GPT2
Uridine-5'-phosphate Biosynthesis	8.88E-01	5E-02	CAD
Cysteine Biosynthesis/Homocysteine Degradation	8.88E-01	1.25E-01	CBS
Putrescine Biosynthesis III	8.88E-01	2.5E-01	ADC
Endometrial Cancer Signaling	8.78E-01	1E-01	TP53,CTNNA2,RRAS2,MAP2K2,KRAS,CTNNB1
Aldosterone Signaling in Epithelial Cells	8.71E-01	8.38E-02	SCNN1A,SCNN1G,MAP2K2,SGK1,PLCG2,ITPR3,HSPA13,PIKFYVE,PRKCH,KRAS,HSPD1,ITPR1,PRKD3,PI4KA
Breast Cancer Regulation by Stathmin1	8.67E-01	8.06E-02	TP53,GNAS,ARHGEF15,ADCY6,KRAS,ITPR1,PPP2R1A,TUBA1A,RRAS2,MAP2K2,TUBB8,ITPR3,TUBA3C/TUBA3D,PRKCH,ARHGEF10,ARHGEF9,PRKD3
Estrogen Receptor Signaling	8.63E-01	8.89E-02	CCNH,RRAS2,MAP2K2,GTF2E1,NR0B1,MED16,KRAS,GTF2F1,MED13L,MED12,SMARCA4,EP300
Virus Entry via Endocytic Pathways	8.53E-01	8.91E-02	RRAS2,HLA-A,HLA-C,PLCG2,HLA-B,KRAS,PRKCH,AP1B1,PRKD3
Ketogenesis	8.51E-01	1E-01	BDH1,ACAT2
Oleate Biosynthesis II (Animals)	8.51E-01	1.25E-01	UFSP1,PTPRT
NAD Phosphorylation and Dephosphorylation	8.51E-01	1.18E-01	NADK,ACPP
Methylglyoxal Degradation III	8.51E-01	1.18E-01	AKR7A2,AKR1A1
Glycine Betaine Degradation	8.51E-01	8.7E-02	DMGDH,BHMT2
IL-2 Signaling	8.5E-01	9.84E-02	STAT5A,RRAS2,MAP2K2,PTK2B,KRAS,IL2RB
Non-Small Cell Lung Cancer Signaling	8.46E-01	8.43E-02	TP53,RRAS2,MAP2K2,ITPR3,KRAS,ITPR1,EGFR
DNA Methylation and Transcriptional Repression Signaling	8.35E-01	1.3E-01	CHD3,CHD4,ARID4B
Melanoma Signaling	8.32E-01	1E-01	BRAF,TP53,RRAS2,MAP2K2,KRAS
Cytotoxic T Lymphocyte-mediated Apoptosis of Target Cells	8.23E-01	1.08E-01	HLA-A,HLA-C,HLA-B,CASP7
Remodeling of Epithelial Adherens Junctions	8.21E-01	1.03E-01	MET,CTNNA2,TUBA1A,TUBB8,TUBA3C/TUBA3D,CTNNB1,CLIP1
Synaptic Long Term Potentiation	8.15E-01	8.73E-02	GRIN3B,RRAS2,MAP2K2,GRIN2C,PLCG2,ITPR3,KRAS,PRKCH,ITPR1,PRKD3,EP300
Erythropoietin Signaling	7.97E-01	8.86E-02	STAT5A,RRAS2,MAP2K2,PLCG2,KRAS,PRKCH,PRKD3
Role of CHK Proteins in Cell Cycle Checkpoint Control	7.95E-01	1.02E-01	TP53,PPP2R1A,SLC19A1,RFC1,TLK2,BRCA1
Regulation of Cellular Mechanics by Calpain Protease	7.95E-01	8.45E-02	TLN2,RRAS2,CCNA1,TLN1,KRAS,EGFR
Acyl-CoA Hydrolysis	7.83E-01	1.43E-01	GNPAT,ACOT4
Glycogen Degradation III	7.83E-01	1.18E-01	PYGB,PGM2
Chemokine Signaling	7.74E-01	9.46E-02	CCR5,RRAS2,MAP2K2,PTK2B,PLCG2,KRAS,NOX1
NGF Signaling	7.66E-01	8.26E-02	TP53,RRAS2,MAP2K2,PLCG2,MAP3K1,RPS6KB2,RPS6KA3,TRIO,KRAS,EP300
fMLP Signaling in Neutrophils	7.48E-01	7.69E-02	NFAT5,GNAS,RRAS2,MAP2K2,ITPR3,KRAS,PRKCH,ITPR1,PRKD3,NOX1
Glioma Invasiveness Signaling	7.45E-01	9.23E-02	RRAS2,RHOT1,VTN,ITGAV,KRAS,MMP2
Communication between Innate and Adaptive Immune Cells	7.4E-01	7.84E-02	TLR4,TLR10,HLA-A,HLA-C,HLA-B,HLA-DRB1,HLA-DRB5,HLA-E
Gαs Signaling	7.31E-01	8.26E-02	BRAF,GNAS,MAP2K2,RYR2,ADCY6,DRD5,CHRM3,ADORA2A,ADRB3,EP300
Coenzyme A Biosynthesis	7.27E-01	7.14E-02	PPCDC
D-glucuronate Degradation I	7.27E-01	7.69E-02	AKR1A1
Glutamate Degradation II	7.27E-01	1E-01	GOT2
Aspartate Biosynthesis	7.27E-01	1.43E-01	GOT2
Ubiquinol-10 Biosynthesis (Eukaryotic)	7.22E-01	6.9E-02	MICAL1,MICAL2
Oncostatin M Signaling	7.21E-01	1.14E-01	STAT5A,RRAS2,MAP2K2,KRAS
ErbB4 Signaling	7.21E-01	8.96E-02	RRAS2,MAP2K2,PLCG2,KRAS,PRKCH,PRKD3
nNOS Signaling in Neurons	7.16E-01	9.8E-02	NOS1,GRIN3B,GRIN2C,PRKCH,PRKD3
GABA Receptor Signaling	7.16E-01	9.09E-02	GABRG3,GABARAP,AP1B1,SLC6A13,GABRE
Synaptic Long Term Depression	7.15E-01	7.89E-02	NOS1,PPP2R1A,GNAS,RRAS2,MAP2K2,PLCG2,RYR2,ITPR3,KRAS,PRKCH,ITPR1,PRKD3
IL-3 Signaling	7.08E-01	9.33E-02	CSF2RB,STAT5A,RRAS2,MAP2K2,KRAS,PRKCH,PRKD3
PEDF Signaling	7.08E-01	8.86E-02	TP53,HNF1B,RRAS2,KRAS,DOCK3,WASF2,CASP7
Role of NFAT in Cardiac Hypertrophy	6.98E-01	7.54E-02	HDAC9,GNAS,MAP3K1,ADCY6,HDAC10,KRAS,ITPR1,EP300,RRAS2,MAP2K2,PLCG2,ITPR3,MAP2K3,PRKCH,PRKD3
Cellular Effects of Sildenafil (Viagra)	6.83E-01	7.38E-02	KCNN3,CACNA1S,CACNA1E,GNAS,PLCG2,ITPR3,ADCY6,CACNG7,MYH7,ITPR1,CACNG8
ErbB Signaling	6.82E-01	8.89E-02	RRAS2,MAP2K2,PLCG2,KRAS,MAP2K3,PRKCH,PRKD3,EGFR
Role of BRCA1 in DNA Damage Response	6.75E-01	8.45E-02	TP53,ATRIP,SLC19A1,RFC1,BRCA1,SMARCA4
Role of JAK1 and JAK3 in γc Cytokine Signaling	6.75E-01	9.09E-02	STAT5A,RRAS2,PTK2B,KRAS,CRLF2,IL2RB
Assembly of RNA Polymerase III Complex	6.68E-01	1.25E-01	BDP1,BRF1
Dermatan Sulfate Degradation (Metazoa)	6.68E-01	9.52E-02	IDS,FGFRL1
LPS-stimulated MAPK Signaling	6.67E-01	8.54E-02	TLR4,RRAS2,MAP2K2,KRAS,MAP2K3,PRKCH,PRKD3
NF-κB Activation by Viruses	6.67E-01	8.54E-02	CCR5,RRAS2,MAP3K1,ITGAV,KRAS,PRKCH,PRKD3
Bladder Cancer Signaling	6.64E-01	8.51E-02	TP53,RRAS2,MAP2K2,KRAS,MMP2,MMP11,PGF,EGFR
FAK Signaling	6.64E-01	7.62E-02	TLN2,RRAS2,MAP2K2,PLCG2,TLN1,KRAS,TNS1,EGFR
CNTF Signaling	6.41E-01	9.26E-02	RRAS2,MAP2K2,RPS6KB2,RPS6KA3,KRAS
Bupropion Degradation	6.34E-01	9.38E-02	CYP2D6,CYP3A5,CYP3A7
Notch Signaling	6.32E-01	9.52E-02	NOTCH2,MAML3,JAG1,NOTCH1
Estrogen-Dependent Breast Cancer Signaling	6.32E-01	8.33E-02	STAT5A,RRAS2,SP1,KRAS,EGFR,EP300
Phenylalanine Degradation IV (Mammalian, via Side Chain)	6.2E-01	5.13E-02	GOT2,MAOA
Vitamin-C Transport	6.2E-01	9.09E-02	TXNDC2,SLC2A1
CREB Signaling in Neurons	6.17E-01	7.11E-02	GNAS,ADCY6,KRAS,ITPR1,EP300,RRAS2,MAP2K2,GRIN2C,PLCG2,ITPR3,PRKCH,GRIK2,PRKD3,GRIK1
Heme Biosynthesis from Uroporphyrinogen-III I	6.16E-01	9.09E-02	CPOX
Catecholamine Biosynthesis	6.16E-01	6.67E-02	TH
Myo-inositol Biosynthesis	6.16E-01	1.25E-01	IMPA2
Geranylgeranyldiphosphate Biosynthesis	6.16E-01	1.25E-01	FDPS
Melatonin Degradation II	6.16E-01	8.33E-02	MAOA
Trans, trans-farnesyl Diphosphate Biosynthesis	6.16E-01	1.11E-01	FDPS
Rapoport-Luebering Glycolytic Shunt	6.16E-01	1.11E-01	PGAM2
L-cysteine Degradation I	6.16E-01	9.09E-02	GOT2
Molecular Mechanisms of Cancer	6.15E-01	6.84E-02	KRAS,EP300,BRAF,SYNGAP1,CTNNA2,MAP2K2,RHOT1,CTNNB1,BRCA1,RASA1,PRKD3,RALGDS,TP53,GNAS,ARHGEF15,ADCY6,AURKA,DAXX,RRAS2,NF1,PRKCH,MAP2K3,ARHGEF10,ARHGEF9,NOTCH1,CASP7
VEGF Family Ligand-Receptor Interactions	6.1E-01	7.95E-02	RRAS2,MAP2K2,PLCG2,KRAS,PRKCH,PRKD3,PGF
14-3-3-mediated Signaling	6.05E-01	8.33E-02	RRAS2,TUBA1A,MAP2K2,TUBB8,PLCG2,MAPT,TUBA3C/TUBA3D,KRAS,PRKCH,PRKD3
Antiproliferative Role of TOB in T Cell Signaling	6.01E-01	1.15E-01	PABPC1,CCNA1,CUL1
Acetone Degradation I (to Methylglyoxal)	6.01E-01	8.57E-02	CYP2D6,CYP3A5,CYP3A7
Cyclins and Cell Cycle Regulation	5.93E-01	7.53E-02	TP53,HDAC9,CCNH,PPP2R1A,CCNA1,CUL1,HDAC10
PDGF Signaling	5.93E-01	8.14E-02	RRAS2,SPHK2,MAP2K2,PLCG2,MAP3K1,KRAS,RASA1
Ovarian Cancer Signaling	5.83E-01	7.33E-02	BRAF,TP53,RRAS2,MAP2K2,RPS6KB2,KRAS,MMP2,BRCA1,CTNNB1,PGF,EGFR
Gαq Signaling	5.78E-01	7.14E-02	GNAS,MAP2K2,PTK2B,RHOT1,PLCG2,ITPR3,CALCR,PRKCH,ARHGEF25,ITPR1,PRKD3,CHRM3
Telomere Extension by Telomerase	5.76E-01	1.11E-01	TNKS2,POT1
UVB-Induced MAPK Signaling	5.74E-01	8.77E-02	TP53,RPS6KA3,PRKCH,PRKD3,EGFR
D-myo-inositol (1,4,5)-Trisphosphate Biosynthesis	5.7E-01	7.89E-02	PLCG2,PIKFYVE,PI4KA
Thrombin Signaling	5.68E-01	7.25E-02	GNAS,ARHGEF15,ADCY6,KRAS,ITPR1,RRAS2,MAP2K2,RHOT1,PLCG2,ITPR3,PRKCH,ARHGEF10,ARHGEF9,PRKD3,EGFR
Chronic Myeloid Leukemia Signaling	5.64E-01	7.69E-02	TP53,HDAC9,STAT5A,RRAS2,MAP2K2,HDAC10,KRAS,CBLC
Superpathway of Melatonin Degradation	5.53E-01	6.76E-02	CYP2D6,CYP3A5,CYP3A7,SULT1A2,MAOA
HMGB1 Signaling	5.48E-01	7.34E-02	TLR4,RRAS2,SP1,MAP2K2,RHOT1,KRAS,MAP2K3,TNFRSF11B
Ceramide Signaling	5.42E-01	7.69E-02	PPP2R1A,RRAS2,SPHK2,MAP3K1,KRAS,KSR1,TNFRSF11B
Prostate Cancer Signaling	5.42E-01	7E-02	TP53,RRAS2,AR,MAP2K2,KRAS,CTNNB1,EP300
CCR5 Signaling in Macrophages	5.36E-01	6.67E-02	CCR5,GNAS,PTK2B,PLCG2,PRKCH,PRKD3
T Helper Cell Differentiation	5.36E-01	8.57E-02	HLA-DQA1,HLA-DRB1,HLA-DQB1,BCL6,HLA-DRB5,TNFRSF11B
Melatonin Signaling	5.36E-01	7.69E-02	BRAF,MAP2K2,PLCG2,MAP2K3,PRKCH,PRKD3
Mismatch Repair in Eukaryotes	5.36E-01	8.33E-02	SLC19A1,RFC1
Tryptophan Degradation X (Mammalian, via Tryptamine)	5.36E-01	7.41E-02	AKR1A1,MAOA
Superpathway of Geranylgeranyldiphosphate Biosynthesis I (via Mevalonate)	5.36E-01	5.88E-02	FDPS,ACAT2
Pyruvate Fermentation to Lactate	5.34E-01	1.11E-01	LDHA
Tetrahydrofolate Salvage from 5,10-methenyltetrahydrofolate	5.34E-01	1E-01	MTHFD1
Tetrapyrrole Biosynthesis II	5.34E-01	7.69E-02	ALAS2
Citrulline-Nitric Oxide Cycle	5.34E-01	6.25E-02	NOS1
GDP-glucose Biosynthesis	5.34E-01	6.25E-02	PGM2
Folate Polyglutamylation	5.34E-01	5.56E-02	MTHFD1
Glioma Signaling	5.33E-01	7.14E-02	TP53,RRAS2,MAP2K2,PLCG2,KRAS,PRKCH,PRKD3,EGFR
Signaling by Rho Family GTPases	5.26E-01	6.79E-02	GNAS,PTK2B,ARHGEF15,DIAPH3,PIKFYVE,CDC42EP3,SEPT11,CDH15,PARD6A,CLIP1,NOX1,MAP2K2,RHOT1,CDH10,PARD3,ARHGEF10,ARHGEF9,PI4KA
Growth Hormone Signaling	5.19E-01	7.79E-02	STAT5A,PLCG2,RPS6KB2,RPS6KA3,PRKCH,PRKD3
Macropinocytosis Signaling	5.19E-01	7.79E-02	MET,RRAS2,PLCG2,KRAS,PRKCH,PRKD3
Renal Cell Carcinoma Signaling	5.02E-01	7.69E-02	MET,RRAS2,MAP2K2,SLC2A1,KRAS,EP300
Granzyme A Signaling	5E-01	1.11E-01	APEX1,EP300
eNOS Signaling	4.99E-01	6.76E-02	AQP7,GNAS,CCNA1,PLCG2,ITPR3,ADCY6,ITPR1,AQP6,AQP2,PGF
ErbB2-ErbB3 Signaling	4.95E-01	8.06E-02	STAT5A,RRAS2,SP1,MAP2K2,KRAS
EGF Signaling	4.95E-01	7.81E-02	MAP3K1,ITPR3,ITPR1,RASA1,EGFR
Cell Cycle: G2/M DNA Damage Checkpoint Regulation	4.89E-01	8.33E-02	TP53,CUL1,BRCA1,EP300
FLT3 Signaling in Hematopoietic Progenitor Cells	4.7E-01	8E-02	STAT5A,RRAS2,MAP2K2,RPS6KA3,KRAS,EP300
Role of Oct4 in Mammalian Embryonic Stem Cell Pluripotency	4.69E-01	7.84E-02	TP53,NR5A2,BRCA1,SALL4
Glucose and Glucose-1-phosphate Degradation	4.68E-01	4.76E-02	PGM2
Ceramide Biosynthesis	4.68E-01	6.25E-02	SPTLC2
Thioredoxin Pathway	4.68E-01	1.25E-01	TXNDC2
Selenocysteine Biosynthesis II (Archaea and Eukaryotes)	4.68E-01	5.88E-02	SARS
Adenine and Adenosine Salvage III	4.68E-01	6.25E-02	ADAL
Aspartate Degradation II	4.68E-01	7.69E-02	GOT2
IL-8 Signaling	4.67E-01	6.33E-02	GNAS,PTK2B,KRAS,MMP2,NOX1,PGF,BRAF,RRAS2,MAP2K2,RHOT1,ITGAV,PRKCH,PRKD3,EGFR
Cysteine Biosynthesis III (mammalia)	4.67E-01	6.45E-02	CBS,EHMT1
Endoplasmic Reticulum Stress Pathway	4.67E-01	1.05E-01	ERN1,CASP7
Neuropathic Pain Signaling In Dorsal Horn Neurons	4.64E-01	7.41E-02	KCNN3,GRIN3B,GRIN2C,PLCG2,ITPR3,PRKCH,ITPR1,PRKD3
HGF Signaling	4.64E-01	7.27E-02	MET,RRAS2,MAP2K2,PLCG2,MAP3K1,KRAS,PRKCH,PRKD3
CD28 Signaling in T Helper Cells	4.63E-01	6.77E-02	NFAT5,MAP2K2,MAP3K1,ITPR3,HLA-DQA1,HLA-DRB1,HLA-DQB1,ITPR1,HLA-DRB5
PKCθ Signaling in T Lymphocytes	4.63E-01	6.57E-02	NFAT5,RRAS2,PLCG2,MAP3K1,HLA-DQA1,HLA-DRB1,KRAS,HLA-DQB1,HLA-DRB5
Sperm Motility	4.63E-01	6.52E-02	CACNA1G,GNAS,PTK2B,ZAN,PLCG2,ITPR3,PRKCH,ITPR1,PRKD3
Caveolar-mediated Endocytosis Signaling	4.55E-01	7.23E-02	HLA-A,HLA-C,HLA-B,ITGAV,COPB2,EGFR
TREM1 Signaling	4.55E-01	6.9E-02	TLR4,STAT5A,TLR10,NLRP1,PLCG2,NLRC3
Insulin Receptor Signaling	4.52E-01	6.9E-02	SCNN1A,SCNN1G,RRAS2,MAP2K2,SGK1,RPS6KB2,LIPE,KRAS,STXBP4,PTPRF
ATM Signaling	4.43E-01	7.69E-02	TP53,TLK2,BRCA1,EP300,SMC1A
Inhibition of Angiogenesis by TSP1	4.4E-01	7.5E-02	HSPG2,TP53,SDC2
RhoGDI Signaling	4.37E-01	6.5E-02	GNAS,RHOT1,ARHGEF15,CDH10,PIKFYVE,ARHGAP4,ARHGDIA,WASF2,CDH15,ARHGEF10,ARHGEF9,PI4KA,EP300
GADD45 Signaling	4.36E-01	9.09E-02	TP53,BRCA1
Tryptophan Degradation III (Eukaryotic)	4.36E-01	4.35E-02	ACAT2,KYNU
DNA damage-induced 14-3-3σ Signaling	4.36E-01	9.09E-02	TP53,BRCA1
Huntington's Disease Signaling	4.36E-01	6.56E-02	TP53,NEUROD1,SDHA,HDAC9,SGK1,SH3GL3,HDAC10,ITPR1,EP300,SP1,TCERG1,PRKCH,PRKD3,RASA1,CASP7,EGFR
Antiproliferative Role of Somatostatin Receptor 2	4.27E-01	7.35E-02	NOS1,BRAF,RRAS2,MAP2K2,KRAS
G Beta Gamma Signaling	4.26E-01	6.03E-02	GNAS,RRAS2,PLCG2,KRAS,PRKCH,PRKD3,EGFR
Apoptosis Signaling	4.26E-01	7.07E-02	TP53,RRAS2,MAP2K2,PLCG2,KRAS,SPTAN1,CASP7
Glioblastoma Multiforme Signaling	4.22E-01	6.63E-02	TP53,RRAS2,MAP2K2,NF1,RHOT1,PLCG2,ITPR3,KRAS,ITPR1,CTNNB1,EGFR
Gα12/13 Signaling	4.17E-01	7.14E-02	RRAS2,MAP2K2,PTK2B,CDH10,MAP3K1,KRAS,CDH15,CTNNB1,RASA1
Tryptophan Degradation to 2-amino-3-carboxymuconate Semialdehyde	4.15E-01	5.88E-02	KYNU
Mineralocorticoid Biosynthesis	4.15E-01	5.56E-02	CYP11B1
iCOS-iCOSL Signaling in T Helper Cells	4.15E-01	6.56E-02	NFAT5,ITPR3,HLA-DQA1,HLA-DRB1,HLA-DQB1,ITPR1,HLA-DRB5,IL2RB
Colorectal Cancer Metastasis Signaling	4.15E-01	6.59E-02	TP53,GNAS,ADCY6,KRAS,MMP2,PGF,BRAF,TLR4,TLR10,RRAS2,MAP2K2,RHOT1,DCC,MMP11,CTNNB1,RALGDS,EGFR
Dopamine Receptor Signaling	4.12E-01	6.32E-02	TH,PPP2R1A,GNAS,ADCY6,DRD5,MAOA
IL-15 Signaling	4.12E-01	6.94E-02	STAT5A,RRAS2,MAP2K2,KRAS,IL2RB
p70S6K Signaling	4.06E-01	6.92E-02	PPP2R1A,RRAS2,MAP2K2,PLCG2,MAPT,KRAS,PRKCH,PRKD3,EGFR
P2Y Purigenic Receptor Signaling Pathway	4.06E-01	6.43E-02	GNAS,RRAS2,MAP2K2,PLCG2,ADCY6,KRAS,PRKCH,PRKD3,EP300
Ephrin A Signaling	3.96E-01	7.41E-02	EPHA6,EPHA8,EPHA5,EPHA2
Melatonin Degradation I	3.96E-01	6.78E-02	CYP2D6,CYP3A5,CYP3A7,SULT1A2
NRF2-mediated Oxidative Stress Response	3.92E-01	6.77E-02	AKR7A2,AKR1A1,RRAS2,MAP2K2,STIP1,ABCC1,MAP3K1,PRKCH,MAP2K3,KRAS,PRKD3,BACH1,EP300
Dopamine Degradation	3.82E-01	5.71E-02	SULT1A2,MAOA
Hepatic Cholestasis	3.8E-01	5.59E-02	ABCG8,TLR4,GNAS,ABCC1,PPRC1,ADCY6,NR5A2,PRKCH,PRKD3,TNFRSF11B
Regulation of the Epithelial-Mesenchymal Transition Pathway	3.75E-01	6.7E-02	BRAF,MET,PYGO1,RRAS2,MAP2K2,MAP2K3,MMP2,KRAS,FGFRL1,JAG1,NOTCH1,PARD6A,EGFR
Regulation of IL-2 Expression in Activated and Anergic T Lymphocytes	3.73E-01	6.82E-02	NFAT5,RRAS2,MAP2K2,PLCG2,MAP3K1,KRAS
Airway Pathology in Chronic Obstructive Pulmonary Disease	3.71E-01	9.09E-02	MMP2
Histidine Degradation III	3.71E-01	5.56E-02	MTHFD1
Glucocorticoid Biosynthesis	3.71E-01	5.56E-02	CYP11B1
Role of Tissue Factor in Cancer	3.71E-01	6.35E-02	TP53,STAT5A,RRAS2,PTK2B,ITGAV,RPS6KA3,KRAS,EGFR
CXCR4 Signaling	3.66E-01	6.4E-02	GNAS,RRAS2,MAP2K2,RHOT1,ITPR3,ADCY6,KRAS,PRKCH,ITPR1,PRKD3,ELMO1
Actin Cytoskeleton Signaling	3.61E-01	6.3E-02	TIAM1,DIAPH3,PIKFYVE,TRIO,TLN1,KRAS,MYH7,GSN,TTN,RRAS2,TLN2,MAP2K2,WASF2,SSH2,IQGAP3
G-Protein Coupled Receptor Signaling	3.61E-01	6.62E-02	GPR17,GNAS,PTK2B,ADCY6,DRD5,KRAS,CHRM3,ADRB3,EP300,BRAF,SYNGAP1,RRAS2,MAP2K2,CALCR,PDE11A,ADORA2A,APEX1,RASA1
Polyamine Regulation in Colon Cancer	3.58E-01	6.67E-02	KRAS,CTNNB1
Gluconeogenesis I	3.58E-01	4.35E-02	PGAM2,ME1
Role of NFAT in Regulation of the Immune Response	3.54E-01	6.12E-02	NFAT5,GNAS,RRAS2,MAP2K2,PLCG2,ITPR3,HLA-DQA1,HLA-DRB1,KRAS,HLA-DQB1,ITPR1,HLA-DRB5
Endothelin-1 Signaling	3.54E-01	6.42E-02	NOS1,BRAF,GNAS,RRAS2,PLCG2,ITPR3,ADCY6,KRAS,PRKCH,ITPR1,PRKD3,CASP7
Natural Killer Cell Signaling	3.5E-01	6.84E-02	KIR2DL1/KIR2DL3,RRAS2,MAP2K2,PLCG2,KRAS,PRKCH,PRKD3,LILRB1
Estrogen Biosynthesis	3.43E-01	6.25E-02	CYP2D6,CYP3A5,CYP3A7
Androgen Signaling	3.4E-01	5.76E-02	CCNH,GNAS,AR,GTF2E1,GTF2F1,PRKCH,PRKD3,EP300
Altered T Cell and B Cell Signaling in Rheumatoid Arthritis	3.37E-01	6.32E-02	TLR4,TLR10,HLA-DQA1,HLA-DRB1,HLA-DQB1,HLA-DRB5
Glutathione-mediated Detoxification	3.36E-01	5.13E-02	GGH,ANPEP
Semaphorin Signaling in Neurons	3.35E-01	7.41E-02	MET,SEMA4D,RHOT1,PLXNB1
Pathogenesis of Multiple Sclerosis	3.34E-01	1E-01	CCR5
Assembly of RNA Polymerase I Complex	3.34E-01	7.69E-02	POLR1D
Calcium Transport I	3.34E-01	7.69E-02	ATP2B3
Calcium Signaling	3.31E-01	5.91E-02	HDAC9,GRIN3B,NFAT5,ATP2B3,GRIN2C,RYR2,ITPR3,HDAC10,MYH7,ITPR1,EP300,GRIK1
Neurotrophin/TRK Signaling	3.3E-01	6.67E-02	RRAS2,MAP2K2,KRAS,MAP2K3,EP300
B Cell Receptor Signaling	3.24E-01	6.4E-02	NFAT5,RRAS2,MAP2K2,POU2F2,PLCG2,MAP3K1,RPS6KB2,KRAS,MAP2K3,BCL6,EP300
Triacylglycerol Degradation	3.15E-01	6.45E-02	ABHD6,LIPE
p53 Signaling	3.14E-01	6.19E-02	TP53,HDAC9,JMY,TOPBP1,BRCA1,CTNNB1,EP300
CCR3 Signaling in Eosinophils	3.12E-01	6.06E-02	GNAS,RRAS2,MAP2K2,ITPR3,KRAS,PRKCH,ITPR1,PRKD3
Netrin Signaling	3.1E-01	5.56E-02	NFAT5,RYR2,DCC
Mechanisms of Viral Exit from Host Cells	2.95E-01	6.67E-02	SH3GL3,PRKCH,PRKD3
FGF Signaling	2.95E-01	6.45E-02	MET,MAP3K1,MAP2K3,FGFRL1,ITPR1,EP300
Toll-like Receptor Signaling	2.83E-01	6.25E-02	TLR4,TLR10,MAP3K1,MAP2K3
Glutamate Receptor Signaling	2.83E-01	5.8E-02	GRIN3B,GRIN2C,GRIK2,GRIK1
MIF Regulation of Innate Immunity	2.81E-01	5.77E-02	TP53,TLR4,CD74
FcγRIIB Signaling in B Lymphocytes	2.81E-01	5E-02	RRAS2,PLCG2,KRAS
Role of IL-17F in Allergic Inflammatory Airway Diseases	2.81E-01	6.82E-02	MAP2K2,RPS6KA3,EP300
Cardiac β-adrenergic Signaling	2.79E-01	5.84E-02	AKAP2,CACNA1S,PPP2R1A,CACNA1E,GNAS,RYR2,ADCY6,PDE11A,APEX1
IL-17 Signaling	2.74E-01	6.67E-02	MUC5B,RRAS2,MAP2K2,KRAS,MAP2K3
Glutaryl-CoA Degradation	2.73E-01	4.35E-02	ACAT2
PTEN Signaling	2.7E-01	5.76E-02	RRAS2,MAP2K2,RPS6KB2,PREX2,KRAS,FGFRL1,FOXG1,EGFR
Ephrin B Signaling	2.64E-01	6.17E-02	GNAS,EPHB2,CAP1,ITSN2,CTNNB1
STAT3 Pathway	2.64E-01	6.25E-02	RRAS2,MAP2K2,KRAS,FGFRL1,EGFR
Pyrimidine Ribonucleotides De Novo Biosynthesis	2.62E-01	3.92E-02	ENTPD2,CAD
Superpathway of Cholesterol Biosynthesis	2.62E-01	2.38E-02	FDPS,ACAT2
VEGF Signaling	2.57E-01	5.66E-02	RRAS2,MAP2K2,PTK2B,PLCG2,KRAS,PGF
Retinoic acid Mediated Apoptosis Signaling	2.49E-01	6.15E-02	PARP10,TIPARP,PARP8,TNKS2
Mevalonate Pathway I	2.48E-01	3.85E-02	ACAT2
Intrinsic Prothrombin Activation Pathway	2.46E-01	5.56E-02	F9,F5
NAD biosynthesis II (from tryptophan)	2.26E-01	3.03E-02	KYNU
Bile Acid Biosynthesis, Neutral Pathway	2.26E-01	1.72E-02	BAAT
DNA Double-Strand Break Repair by Homologous Recombination	2.07E-01	5.56E-02	BRCA1
Isoleucine Degradation I	2.07E-01	3.45E-02	ACAT2
Superpathway of Citrulline Metabolism	2.07E-01	2.63E-02	NOS1
Leukotriene Biosynthesis	2.07E-01	4E-02	ALOX5
γ-glutamyl Cycle	2.07E-01	3.7E-02	ANPEP
