# Supplementary material for: Conserved recurrent gene mutations correlate with pathway deregulation and clinical outcomes of lung adenocarcinoma in never-smokers
Source: BMC Med Genomics. 2014 Jun 4;7:32. doi: 10.1186/1755-8794-7-32 (PMC4060138; doi:10.1186/1755-8794-7-32)
Supplement: Additional file 13 — Enriched pathways for the genes with functional somatic mutations from mRNA-seq. [file 1755-8794-7-32-S13.xls]

## Sheet: Sheet0
© 2000-2014 Ingenuity Systems, Inc. All rights reserved.
Ingenuity Canonical Pathways	-log(p-value)	Ratio	Molecules
Antigen Presentation Pathway	5.94E00	3.33E-01	HLA-DMA,HLA-A,HLA-B,HLA-DQA1,CIITA,HLA-DRB1,HLA-G,HLA-DQB2,HLA-C,HLA-F,HLA-DQA2,TAP2,HLA-E,HLA-DRB5
Virus Entry via Endocytic Pathways	5.87E00	2.28E-01	FYN,AP2M1,PIK3CA,PIK3C2A,ITSN1,HLA-A,HLA-B,ITGA6,ITGA5,KRAS,AP1B1,PIK3R3,RRAS2,HLA-C,FLNA,FLNC,MRAS,ITGA1,PRKD3,ITGB5,DNM2,ITGA4,PRKCB
IL-4 Signaling	5E00	2.41E-01	HLA-DMA,PTPN6,PIK3CA,JAK1,PIK3C2A,NFATC3,TYK2,HLA-DQA1,HLA-DRB1,KRAS,HLA-DQB1,JAK2,PIK3R3,SHC1,NFAT5,RRAS2,RPS6KB2,MRAS,HLA-DRB5
STAT3 Pathway	4.43E00	2.25E-01	PTPN6,TGFBR3,FLT1,SOCS2,TYK2,FLT4,FGFR2,KRAS,JAK2,DDR1,MAP3K12,PIAS3,RRAS2,MAP2K2,CISH,MRAS,EGFR,PDGFRB
CNTF Signaling	4.33E00	2.59E-01	PIK3CA,JAK1,PIK3C2A,TYK2,KRAS,JAK2,PIK3R3,LIFR,RRAS2,MAP2K2,MRAS,RPS6KB2,RPS6KA4,STAT1
Molecular Mechanisms of Cancer	4.28E00	1.34E-01	JAK1,ADCY4,NCSTN,KRAS,MAP2K2,CCND3,MRAS,ARHGEF11,GNA13,GSK3B,HIPK2,PRKD3,TP53,CASP3,ARHGEF15,TYK2,PTCH1,ARHGEF17,RHOJ,APC,PIK3R3,ADCY9,GAB1,ARHGEF6,PLCB3,NOTCH1,ARHGEF10,FYN,PIK3CA,RALA,LRP6,JAK2,BRAF,SHC1,RHOT1,MAP3K7,CTNNB1,BMP1,PRKDC,PIK3C2A,GNA12,NAIP,BMP5,RRAS2,FZD4,NF1,BMP6,ADCY7,LRP1,PRKCB,CTNND1
Graft-versus-Host Disease Signaling	4.23E00	2.65E-01	HLA-DMA,HLA-A,HLA-B,HLA-DQA1,HLA-DRB1,HLA-DQB1,HLA-G,HLA-C,IL1RN,IL1B,HLA-F,HLA-E,HLA-DRB5
VEGF Family Ligand-Receptor Interactions	4.18E00	2.05E-01	PIK3CA,PIK3C2A,PLA2G10,FLT1,FLT4,PLA2G4C,KRAS,NOS3,PIK3R3,VEGFA,SHC1,RRAS2,MAP2K2,MRAS,FIGF,PLA2G4F,PRKD3,PRKCB
Protein Ubiquitination Pathway	4.13E00	1.52E-01	HLA-A,DNAJB4,HSPA1A/HSPA1B,PSMB10,HSPB2,CUL1,HSPB8,FBXW7,SKP1,ANAPC1,HSPA1L,DNAJB13,USP48,USO1,PAN2,HSPA4,USP10,NEDD4L,HSPB6,DNAJC9,UBE2Q1,USP43,USP36,DNAJC19,HLA-B,USP19,PSMA1,UBE3A,USP32,HLA-C,CUL2,PSMA5,UBR1,HSPA13,DNAJC18,ANAPC5,PSMD1,DNAJB6,UBC,TAP2,DNAJB5
Caveolar-mediated Endocytosis Signaling	3.96E00	2.05E-01	FYN,ITSN1,HLA-A,HLA-B,ITGA6,ITGA5,DYRK3,ITGAE,FLNA,HLA-C,FLNC,ITGAV,ITGA1,ITGB5,DNM2,EGFR,ITGA4
SAPK/JNK Signaling	3.94E00	1.94E-01	TP53,PIK3CA,MAP2K7,DUSP8,PIK3C2A,NFATC3,GNA12,KRAS,MAP3K4,PIK3R3,MAP3K12,MINK1,SHC1,RRAS2,GAB1,MAP3K7,ZAK,MRAS,GNA13,MAP4K4
Phospholipase C Signaling	3.87E00	1.43E-01	FYN,FCGR2C,RALA,NFATC3,ADCY4,PLA2G10,HDAC10,KRAS,SHC1,NFAT5,MAP2K2,AHNAK,RHOT1,MRAS,ARHGEF11,PLA2G4F,MARCKS,GNA13,PRKD3,ITGA4,ARHGEF15,PLA2G4C,ITGA5,RHOJ,ARHGEF17,ITPR1,HDAC5,CD3G,ADCY9,RRAS2,ARHGEF6,PPP1R12B,PLCB3,PPP1R12A,ADCY7,ARHGEF10,PRKCB
Role of NANOG in Mammalian Embryonic Stem Cell Pluripotency	3.85E00	1.91E-01	TP53,PIK3CA,JAK1,PIK3C2A,TYK2,KRAS,JAK2,BMP5,APC,LIFR,PIK3R3,SHC1,RRAS2,FZD4,MAP2K2,GAB1,MRAS,GATA6,GSK3B,BMP6,CTNNB1,BMP1
JAK/Stat Signaling	3.83E00	2.25E-01	PIK3CA,PTPN6,JAK1,PIK3C2A,SOCS2,TYK2,KRAS,JAK2,PIK3R3,SHC1,PIAS3,RRAS2,MAP2K2,CISH,MRAS,STAT1
OX40 Signaling Pathway	3.82E00	2.15E-01	HLA-DMA,HLA-A,HLA-B,HLA-DQA1,HLA-DRB1,HLA-DQB1,HLA-G,CD3G,HLA-DQB2,HLA-C,HLA-F,HLA-DQA2,HLA-E,HLA-DRB5
Allograft Rejection Signaling	3.8E00	2.13E-01	HLA-DMA,HLA-A,HLA-B,HLA-DQA1,HLA-DRB1,HLA-DQB1,HLA-G,HLA-DQB2,HLA-C,HLA-F,HLA-DQA2,HLA-E,HLA-DRB5
Cdc42 Signaling	3.57E00	1.56E-01	HLA-DMA,RALA,HLA-A,HLA-B,HLA-DQA1,ITGA5,HLA-DRB1,MYLK,HLA-DQB1,APC,HLA-G,CD3G,WASL,HLA-DQB2,HLA-C,ARHGEF6,PPP1R12B,PPP1R12A,GSK3B,HLA-DQA2,HLA-F,HLA-DRB5,HLA-E,ITGA4
IL-3 Signaling	3.52E00	2.13E-01	PIK3R3,SHC1,CSF2RB,PIK3CA,PTPN6,RRAS2,JAK1,MAP2K2,IL3RA,PIK3C2A,MRAS,KRAS,JAK2,STAT1,PRKD3,PRKCB
NRF2-mediated Oxidative Stress Response	3.21E00	1.51E-01	PIK3CA,DNAJB4,HSPB8,GCLC,KRAS,DNAJB13,GSTT2/GSTT2B,MAP2K2,MAP3K7,KEAP1,ABCC1,MRAS,JUND,GSK3B,PRKD3,MAP2K7,PIK3C2A,DNAJC9,DNAJC19,BACH1,PIK3R3,RRAS2,MGST2,DNAJC18,DNAJB6,AOX1,EIF2AK3,DNAJB5,PRKCB
PI3K/AKT Signaling	3.18E00	1.47E-01	TP53,PIK3CA,JAK1,TYK2,ITGA5,KRAS,JAK2,NOS3,PIK3R3,SHC1,PPP2R1A,RRAS2,MAP2K2,GAB1,RPS6KB2,MRAS,MAP3K8,PPP2R5C,GSK3B,CTNNB1,PPP2R1B,ITGA4
Thrombopoietin Signaling	3.17E00	2.03E-01	PIK3R3,SHC1,PIK3CA,RRAS2,MAP2K2,PIK3C2A,MRAS,IRS2,KRAS,JAK2,STAT1,PRKD3,PRKCB
Autoimmune Thyroid Disease Signaling	3.16E00	1.96E-01	HLA-G,HLA-DMA,HLA-A,HLA-C,HLA-B,HLA-DQA1,HLA-DRB1,HLA-DQB1,HLA-F,HLA-DRB5,HLA-E
Type I Diabetes Mellitus Signaling	3.15E00	1.69E-01	HLA-DMA,MAP2K7,JAK1,CASP3,HLA-A,SOCS2,HLA-B,HLA-DQA1,HLA-DRB1,JAK2,HLA-DQB1,HLA-G,CD3G,HLA-C,MAP3K7,IL1B,STAT1,HLA-F,HLA-DRB5,HLA-E
Role of Tissue Factor in Cancer	3.1E00	1.59E-01	TP53,FYN,PIK3CA,PIK3C2A,CASP3,GNA12,ITGA6,KRAS,JAK2,PIK3R3,VEGFA,F10,RRAS2,MRAS,ITGAV,IL1B,RPS6KA4,GNA13,ITGB5,EGFR
Actin Nucleation by ARP-WASP Complex	3.09E00	1.94E-01	NCK2,RRAS2,WASL,PPP1R12C,RHOT1,GNA12,PPP1R12B,MRAS,PPP1R12A,ITGA5,KRAS,RHOJ,ITGA4
Notch Signaling	3.04E00	2.38E-01	MAML2,NOTCH4,DLL1,NOTCH2,NOTCH3,JAG2,NUMB,NCSTN,DLL4,NOTCH1
Reelin Signaling in Neurons	2.97E00	1.88E-01	FYN,PIK3CA,MAP2K7,PIK3C2A,ARHGEF15,ITGA6,ITGA5,VLDLR,PIK3R3,APBB1,ARHGEF6,ITGA1,ARHGEF11,GSK3B,ARHGEF10,ITGA4
CTLA4 Signaling in Cytotoxic T Lymphocytes	2.94E00	1.79E-01	FYN,PTPN6,PIK3CA,AP2M1,PIK3C2A,HLA-A,HLA-B,AP1B1,JAK2,CD8A,CD8B,PIK3R3,CD3G,PPP2R1A,HLA-C,PPP2R5C,PPP2R1B
Endothelin-1 Signaling	2.94E00	1.44E-01	PIK3CA,PLA2G10,ADCY4,KRAS,NOS3,BRAF,SHC1,MRAS,PLA2G4F,ECE1,GNA13,PRKD3,PNPLA8,PIK3C2A,CASP3,EDNRB,GNA12,PLA2G4C,ITPR1,PIK3R3,ADCY9,RRAS2,GAB1,SHC2,PLCB3,ADCY7,PRKCB
Role of JAK2 in Hormone-like Cytokine Signaling	2.92E00	2.57E-01	SHC1,PTPN6,JAK1,TYK2,SOCS2,IRS2,JAK2,STAT1,SH2B1
Mouse Embryonic Stem Cell Pluripotency	2.92E00	1.82E-01	TP53,PIK3CA,JAK1,PIK3C2A,TYK2,KRAS,JAK2,APC,LIFR,PIK3R3,FZD4,RRAS2,MAP2K2,MAP3K7,MRAS,GSK3B,DVL2,CTNNB1
Aldosterone Signaling in Epithelial Cells	2.91E00	1.5E-01	PIK3CA,PIK3C2A,DNAJC9,HSPA1A/HSPA1B,DNAJB4,HSPB2,DNAJC19,HSPB8,KRAS,ITPR1,HSPA1L,DNAJB13,PIK3R3,HSPA4,MAP2K2,DNAJC18,HSPA13,PLCB3,DNAJB6,SCNN1B,PIP4K2A,PRKD3,DNAJB5,HSPB6,PRKCB
Prolactin Signaling	2.89E00	1.79E-01	PIK3R3,SHC1,FYN,PIK3CA,RRAS2,MAP2K2,SP1,PIK3C2A,SOCS2,MRAS,KRAS,JAK2,STAT1,PRKD3,PRKCB
PAK Signaling	2.88E00	1.55E-01	PIK3CA,PIK3C2A,CASP3,PAK1IP1,ITGA5,MYLK,KRAS,PIK3R3,NCK2,SHC1,RRAS2,WASL,MAP2K2,ARHGEF6,MRAS,ITGA4,PDGFRB
Integrin Signaling	2.88E00	1.46E-01	FYN,PIK3CA,RALA,MYLK,KRAS,ITGAE,NCK2,BRAF,SHC1,WASL,MAP2K2,RHOT1,MRAS,ITGAV,GSK3B,ITGB5,ACTN1,ITGA4,PIK3C2A,ASAP1,ITGA6,ITGA5,RHOJ,PIK3R3,ARHGAP5,RRAS2,PPP1R12B,PPP1R12A,ITGA1,CAPN9
Thrombin Signaling	2.82E00	1.4E-01	PIK3CA,ADCY4,MYLK,KRAS,GATA2,SHC1,MAP2K2,RHOT1,MRAS,GATA6,ARHGEF11,GNA13,PRKD3,EGFR,PIK3C2A,ARHGEF15,GNA12,RHOJ,ITPR1,PIK3R3,ADCY9,RRAS2,ARHGEF6,PPP1R12B,PLCB3,PPP1R12A,ARHGEF10,ADCY7,PRKCB
Oncostatin M Signaling	2.72E00	2.57E-01	SHC1,JAK1,RRAS2,MAP2K2,TYK2,MRAS,KRAS,JAK2,STAT1
Breast Cancer Regulation by Stathmin1	2.71E00	1.37E-01	PIK3CA,ADCY4,KRAS,SHC1,MAP2K2,MRAS,PPP2R5C,ARHGEF11,GNA13,PPP1CA,PRKD3,TP53,PIK3C2A,ARHGEF15,ARHGEF17,ITPR1,CDK1,PIK3R3,ADCY9,PPP2R1A,TUBA1A,RRAS2,ARHGEF6,PLCB3,PPP1R12A,ARHGEF10,PPP2R1B,ADCY7,PRKCB
Sertoli Cell-Sertoli Cell Junction Signaling	2.71E00	1.39E-01	SPTBN1,TGFBR3,KRAS,MAP3K4,NOS3,MAP2K2,MAP3K7,KEAP1,MRAS,SPTB,GSK3B,CTNNB1,ACTN1,ITGA4,MAP2K7,TJP2,TJP1,ITGA5,MAP3K12,TJP3,PRKG1,RRAS2,TUBA1A,JAM3,ZAK,MAP3K8,SPTAN1
GM-CSF Signaling	2.66E00	1.94E-01	PIK3R3,SHC1,CSF2RB,PIK3CA,RRAS2,MAP2K2,PIK3C2A,CISH,MRAS,KRAS,JAK2,STAT1,PRKCB
PDGF Signaling	2.65E00	1.74E-01	PIK3CA,JAK1,PIK3C2A,TYK2,KRAS,JAK2,PIK3R3,SHC1,RRAS2,MAP2K2,MRAS,SPHK1,STAT1,PRKCB,PDGFRB
Biotin-carboxyl Carrier Protein Assembly	2.61E00	2E-01	ACACB,ACACA,BTD
UVC-Induced MAPK Signaling	2.59E00	2.27E-01	BRAF,TP53,RRAS2,MAP2K2,MRAS,KRAS,SMPD1,PRKD3,EGFR,PRKCB
PTEN Signaling	2.56E00	1.44E-01	PIK3CA,CASP3,TGFBR3,FLT1,FLT4,FGFR2,PREX2,ITGA5,KRAS,DDR1,PIK3R3,SHC1,RRAS2,MAP2K2,MRAS,RPS6KB2,GSK3B,EGFR,ITGA4,PDGFRB
UVA-Induced MAPK Signaling	2.52E00	1.7E-01	TP53,PIK3CA,PIK3C2A,CASP3,SMPD1,TNKS2,KRAS,PIK3R3,RRAS2,TIPARP,MRAS,RPS6KB2,PLCB3,RPS6KA4,STAT1,EGFR
Colorectal Cancer Metastasis Signaling	2.5E00	1.28E-01	PIK3CA,JAK1,MSH3,ADCY4,LRP6,KRAS,JAK2,VEGFA,BRAF,MAP2K2,RHOT1,MRAS,FIGF,GSK3B,CTNNB1,STAT1,PTGER4,EGFR,MMP19,TP53,PIK3C2A,CASP3,MMP28,TYK2,RHOJ,APC,PIK3R3,ADCY9,RRAS2,FZD4,MSH6,ADCY7,LRP1
Germ Cell-Sertoli Cell Junction Signaling	2.46E00	1.44E-01	PIK3CA,MAP2K7,PIK3C2A,TJP1,ITGA6,LAMC3,RHOJ,KRAS,MAP3K4,GSN,PIK3R3,MAP3K12,WASL,RRAS2,TUBA1A,MAP2K2,RHOT1,MAP3K7,KEAP1,MRAS,MAP3K8,CTNNB1,ACTN1,CTNND1
NF-κB Activation by Viruses	2.44E00	1.71E-01	PIK3CA,PIK3C2A,ITGA6,ITGA5,KRAS,PIK3R3,RRAS2,ITGAV,MRAS,ITGA1,PRKD3,ITGB5,PRKCB,ITGA4
PKCθ Signaling in T Lymphocytes	2.43E00	1.39E-01	HLA-DMA,FYN,PIK3CA,PIK3C2A,NFATC3,HLA-DQA1,HLA-DRB1,KRAS,MAP3K4,HLA-DQB1,PIK3R3,CD3G,MAP3K12,NFAT5,RRAS2,MAP3K7,MRAS,MAP3K8,HLA-DRB5
ILK Signaling	2.42E00	1.36E-01	PIK3CA,FN1,VEGFA,NCK2,TGFB1I1,RHOT1,FLNA,FIGF,PPP2R5C,IRS2,GSK3B,CTNNB1,ITGB5,ACTN1,DSP,PIK3C2A,CASP3,LIMS2,RHOJ,PIK3R3,PPP2R1A,FLNC,ARHGEF6,MYH9,PPP1R12A,RPS6KA4,PPP2R1B
VEGF Signaling	2.42E00	1.51E-01	PIK3R3,VEGFA,SHC1,PIK3CA,PTPN6,RRAS2,MAP2K2,PIK3C2A,FLT1,FLT4,MRAS,FIGF,KRAS,NOS3,ACTN1,PRKCB
B Cell Receptor Signaling	2.39E00	1.4E-01	FCGR2C,PTPN6,PIK3CA,MAP2K7,PIK3C2A,NFATC3,KRAS,MAP3K4,PIK3R3,SHC1,MAP3K12,EBF1,NFAT5,RRAS2,MAP2K2,GAB1,MAP3K7,PAG1,RPS6KB2,MRAS,PIK3AP1,MAP3K8,GSK3B,PRKCB
Protein Kinase A Signaling	2.38E00	1.2E-01	AKAP12,HIST1H1C,DUSP8,PTPN13,NFATC3,DUSP6,ADCY4,LIPE,MYLK,NOS3,ANAPC1,DUSP2,AKAP11,BRAF,NFAT5,MAP2K2,FLNA,DUSP7,GSK3B,GNA13,CTNNB1,DUSP12,PPP1CA,PRKD3,MTMR3,PDE2A,PTPRG,PTPRE,PTPN6,PTCH1,ITPR1,PDE4D,PTPRM,ADCY9,PTPRU,FLNC,PTPRB,PTPRS,ANAPC5,PPP1R12A,PLCB3,AKAP9,ADCY7,PTPN21,CDC27,DUSP16,PRKCB
NGF Signaling	2.37E00	1.49E-01	TP53,PIK3CA,PIK3C2A,TRIO,SMPD1,KRAS,MAP3K4,PIK3R3,SHC1,MAP3K12,RRAS2,MAP2K2,GAB1,MAP3K7,RPS6KB2,MRAS,MAP3K8,RPS6KA4
Paxillin Signaling	2.32E00	1.48E-01	PIK3CA,PIK3C2A,ITGA6,ITGA5,KRAS,ITGAE,PIK3R3,NCK2,RRAS2,ARFIP2,ARHGEF6,MRAS,ITGAV,ITGA1,ACTN1,ITGB5,ITGA4
Role of JAK1 and JAK3 in γc Cytokine Signaling	2.32E00	1.82E-01	PIK3R3,SHC1,PIK3CA,JAK1,RRAS2,FES,PIK3C2A,MRAS,IRS2,KRAS,JAK2,STAT1
Role of NFAT in Regulation of the Immune Response	2.31E00	1.28E-01	HLA-DMA,FYN,FCGR2C,PIK3CA,PIK3C2A,NFATC3,GNA12,HLA-DQA1,CSNK1A1,HLA-DRB1,KRAS,ITPR1,HLA-DQB1,FCGR1A,CABIN1,PIK3R3,CD3G,RRAS2,NFAT5,MAP2K2,MRAS,PLCB3,GSK3B,GNA13,HLA-DRB5
ERK/MAPK Signaling	2.29E00	1.3E-01	FYN,PIK3CA,DUSP6,HSPB2,PLA2G10,KRAS,DUSP2,BRAF,SHC1,MAP2K2,MRAS,PLA2G4F,PPP2R5C,STAT1,PPP1CA,ITGA4,PPARG,PIK3C2A,PLA2G4C,ITGA5,PIK3R3,PPP2R1A,RRAS2,PPP1R12A,RPS6KA4,PPP2R1B,PRKCB
Macropinocytosis Signaling	2.29E00	1.69E-01	PIK3R3,MET,MRC1,PIK3CA,RRAS2,ABI1,PIK3C2A,MRAS,ITGA5,KRAS,PRKD3,ITGB5,PRKCB
Renin-Angiotensin Signaling	2.29E00	1.44E-01	PTPN6,PIK3CA,PIK3C2A,ADCY4,KRAS,ITPR1,JAK2,PIK3R3,SHC1,ADCY9,RRAS2,MAP2K2,SHC2,MRAS,STAT1,ADCY7,PRKD3,PRKCB
Melanocyte Development and Pigmentation Signaling	2.27E00	1.61E-01	PIK3CA,PTPN6,PIK3C2A,ADCY4,KRAS,PIK3R3,SHC1,ADCY9,RRAS2,MAP2K2,MRAS,RPS6KB2,KIT,RPS6KA4,ADCY7
Gap Junction Signaling	2.26E00	1.31E-01	PIK3CA,PIK3C2A,ADCY4,CSNK1A1,KRAS,ITPR1,PIK3R3,ADCY9,TUBA1A,ADRB1,RRAS2,PRKG1,MAP2K2,SP1,NPR1,MRAS,SGSM3,PLCB3,CTNNB1,ADCY7,PRKD3,EGFR,PRKCB
3-phosphoinositide Biosynthesis	2.24E00	1.28E-01	PTPN6,PIK3CA,PPP1R12C,DUSP8,PIK3C2A,PTPN13,DOT1L,MDP1,PPTC7,PPIP5K1,NUDT2,PPM1K,PTPRM,DUSP2,PIK3R3,TNS3,PPP1R16B,PPP1R12A,PPM1F,PALD1,PIP4K2A,DUSP16
Acute Myeloid Leukemia Signaling	2.23E00	1.67E-01	PIK3R3,BRAF,CSF3R,CSF2RB,MAP2K7,PIK3CA,RRAS2,MAP2K2,PIK3C2A,RPS6KB2,MRAS,KIT,KRAS,PML
Thyroid Cancer Signaling	2.2E00	2.05E-01	PPARG,BRAF,TP53,SHC1,RRAS2,MAP2K2,MRAS,KRAS,CTNNB1
FAK Signaling	2.17E00	1.43E-01	FYN,PIK3CA,PIK3C2A,ASAP1,ITGA5,KRAS,PIK3R3,RRAS2,MAP2K2,ARHGEF6,MRAS,CAPN9,TNS1,EGFR,ITGA4
Axonal Guidance Signaling	2.17E00	1.09E-01	SLIT3,ADAMTS8,ITSN1,EPHB2,NFATC3,KRAS,NCK2,VEGFA,MAP2K2,MRAS,FIGF,ARHGEF11,SRGAP2,GNA13,GSK3B,CHMP1A,PRKD3,ITGA4,PAPPA,FES,ARHGEF15,PTCH1,ITGA5,HERC2,PIK3R3,ARHGEF6,PLCB3,FYN,ERAP2,PIK3CA,ADAMTS7,RGS3,SEMA6A,SHC1,WASL,NFAT5,PLXNB1,SEMA4A,SEMA3F,BMP1,SEMA3G,PLXNA1,PIK3C2A,GNA12,SLIT2,BMP5,TUBA1A,FZD4,RRAS2,SEMA3C,BMP6,PRKCB
Role of CHK Proteins in Cell Cycle Checkpoint Control	2.17E00	1.86E-01	TP53,PPP2R1A,RAD17,ATMIN,SLC19A1,PPP2R5C,RFC1,TLK2,PPP2R1B,CDK1,RAD50
Insulin Receptor Signaling	2.16E00	1.38E-01	FYN,PIK3CA,JAK1,PIK3C2A,LIPE,KRAS,JAK2,GRB10,PIK3R3,SHC1,RRAS2,MAP2K2,GAB1,RPS6KB2,MRAS,PPP1R12A,IRS2,GSK3B,SCNN1B,PPP1CA
Superpathway of Inositol Phosphate Compounds	2.14E00	1.16E-01	PTPN6,PIK3CA,DUSP8,PPP1R12C,PIK3C2A,PTPN13,SEC16A,DOT1L,PPTC7,MDP1,PPIP5K1,NUDT2,PPM1K,PTPRM,DUSP2,PIK3R3,TNS3,ITPKB,PPP1R16B,PLCB3,PPP1R12A,PPM1F,IP6K2,PALD1,PIP4K2A,DUSP16
Nitric Oxide Signaling in the Cardiovascular System	2.13E00	1.36E-01	PDE2A,PIK3CA,PIK3C2A,FLT1,FLT4,ARG2,ITPR1,NOS3,VEGFA,PIK3R3,PRKG1,ADRB1,MAP2K2,FIGF,PRKD3,PRKCB
IL-9 Signaling	2.13E00	2E-01	PIK3R3,PIK3CA,JAK1,PIK3C2A,CISH,SOCS2,IRS2,STAT1
CDK5 Signaling	2.13E00	1.56E-01	LAMA5,ADCY4,ITGA6,KRAS,ADCY9,PPP2R1A,RRAS2,MAP2K2,LAMB1,MRAS,PPP1R12A,PPP2R5C,PPP1CA,ADCY7,PPP2R1B
Hereditary Breast Cancer Signaling	2.12E00	1.4E-01	TP53,POLR2J2/POLR2J3,PIK3CA,PIK3C2A,HDAC10,RFC1,KRAS,SMARCA4,CDK1,RAD50,HDAC5,PIK3R3,RRAS2,POLR2A,MRAS,MSH6,SLC19A1,UBC
ErbB2-ErbB3 Signaling	2.11E00	1.77E-01	PIK3R3,SHC1,PIK3CA,RRAS2,SP1,MAP2K2,PIK3C2A,TYK2,MRAS,KRAS,GSK3B
Telomerase Signaling	2.09E00	1.58E-01	TP53,PIK3CA,PIK3C2A,HDAC10,KRAS,HDAC5,PIK3R3,SHC1,PPP2R1A,RRAS2,SP1,MAP2K2,MRAS,PPP2R5C,PPP2R1B,EGFR
PPARα/RXRα Activation	2.08E00	1.28E-01	MAP2K7,TGFBR3,ADCY4,NR2C2,KRAS,JAK2,MED12,TGS1,ABCA1,ADCY9,SHC1,RRAS2,MAP2K2,MAP3K7,MRAS,PLCB3,IL1B,NCOR1,NCOR2,GOT2,ADCY7,MAP4K4,ITGB5,PRKCB
Melanoma Signaling	2.06E00	1.8E-01	PIK3R3,BRAF,TP53,PIK3CA,RRAS2,MAP2K2,PIK3C2A,MRAS,KRAS
Calcium-induced T Lymphocyte Apoptosis	1.99E00	1.64E-01	CD3G,HLA-DMA,HLA-DQA1,NR4A1,HLA-DRB1,HLA-DQB1,ITPR1,PRKD3,HLA-DRB5,CABIN1,PRKCB
ErbB4 Signaling	1.99E00	1.64E-01	PIK3R3,SHC1,PIK3CA,RRAS2,MAP2K2,PIK3C2A,MRAS,NCSTN,KRAS,PRKD3,PRKCB
D-myo-inositol-5-phosphate Metabolism	1.98E00	1.29E-01	PTPN6,PPP1R12C,DUSP8,PTPN13,DOT1L,MDP1,PPTC7,PPIP5K1,NUDT2,PPM1K,PTPRM,DUSP2,TNS3,PPP1R16B,PPP1R12A,PLCB3,PPM1F,PALD1,PIP4K2A,DUSP16
3-phosphoinositide Degradation	1.98E00	1.29E-01	PTPN6,PPP1R12C,DUSP8,PTPN13,DOT1L,MDP1,PPTC7,PPIP5K1,NUDT2,PPM1K,PTPRM,DUSP2,INPP4A,TNS3,PPP1R16B,PPP1R12A,PPM1F,PALD1,MTMR3,DUSP16
HGF Signaling	1.96E00	1.45E-01	PIK3CA,MAP2K7,PIK3C2A,KRAS,MAP3K4,MET,PIK3R3,MAP3K12,RRAS2,GAB1,MAP2K2,MAP3K7,MRAS,MAP3K8,PRKD3,PRKCB
D-myo-inositol (1,4,5,6)-Tetrakisphosphate Biosynthesis	1.96E00	1.31E-01	PTPN6,PPP1R12C,DUSP8,PTPN13,DOT1L,MDP1,PPTC7,PPIP5K1,NUDT2,PPM1K,PTPRM,DUSP2,TNS3,PPP1R16B,PPP1R12A,PPM1F,PALD1,DUSP16
D-myo-inositol (3,4,5,6)-tetrakisphosphate Biosynthesis	1.96E00	1.31E-01	PTPN6,PPP1R12C,DUSP8,PTPN13,DOT1L,MDP1,PPTC7,PPIP5K1,NUDT2,PPM1K,PTPRM,DUSP2,TNS3,PPP1R16B,PPP1R12A,PPM1F,PALD1,DUSP16
Nur77 Signaling in T Lymphocytes	1.96E00	1.67E-01	CD3G,HLA-DMA,CASP3,SIN3B,HLA-DQA1,NR4A1,HLA-DRB1,HLA-DQB1,HLA-DRB5,CABIN1
Huntington's Disease Signaling	1.95E00	1.19E-01	PIK3CA,HSPA1A/HSPA1B,HDAC10,HSPA1L,HSPA4,SHC1,ARFIP2,POLR2A,SP1,TCERG1,NCOR1,PRKD3,DNM2,EGFR,TP53,POLR2J2/POLR2J3,SDHA,MAP2K7,PIK3C2A,CASP3,GLS,ITPR1,HDAC5,PIK3R3,PLCB3,CAPN9,NCOR2,UBC,PRKCB
Erythropoietin Signaling	1.93E00	1.52E-01	PIK3R3,SHC1,PIK3CA,PTPN6,RRAS2,MAP2K2,PIK3C2A,MRAS,KRAS,JAK2,PRKD3,PRKCB
Synaptic Long Term Depression	1.91E00	1.32E-01	PNPLA8,GNA12,PLA2G10,PLA2G4C,KRAS,ITPR1,NOS3,PPP2R1A,RRAS2,PRKG1,MAP2K2,NPR1,MRAS,PLCB3,PPP2R5C,PLA2G4F,GNA13,PRKD3,PPP2R1B,PRKCB
Epithelial Adherens Junction Signaling	1.9E00	1.38E-01	DLL1,NOTCH3,LMO7,TGFBR3,KRAS,PTPRM,APC,MET,NOTCH2,NOTCH4,WASL,TUBA1A,RRAS2,KEAP1,MRAS,MYH9,CTNNB1,NOTCH1,ACTN1,EGFR,CTNND1
Endometrial Cancer Signaling	1.9E00	1.67E-01	PIK3R3,TP53,PIK3CA,RRAS2,MAP2K2,PIK3C2A,MRAS,KRAS,GSK3B,CTNNB1
Cholecystokinin/Gastrin-mediated Signaling	1.88E00	1.51E-01	GNA12,RHOJ,KRAS,ITPR1,SHC1,RRAS2,MAP2K2,RHOT1,IL1RN,MRAS,IL1B,PLCB3,GNA13,PRKD3,EGFR,PRKCB
Renal Cell Carcinoma Signaling	1.83E00	1.54E-01	VEGFA,MET,PIK3R3,PIK3CA,RRAS2,MAP2K2,GAB1,PIK3C2A,CUL2,MRAS,KRAS,UBC
IL-15 Signaling	1.83E00	1.53E-01	PIK3R3,SHC1,PIK3CA,JAK1,RRAS2,MAP2K2,PIK3C2A,TYK2,MRAS,KRAS,JAK2
Eicosanoid Signaling	1.83E00	1.31E-01	PNPLA8,ALOX15,LTB4R2,PLA2G10,PLA2G4C,FPR2,PLA2G4F,ALOX5,GGT1,PTGER4,DPEP2
CCR3 Signaling in Eosinophils	1.76E00	1.29E-01	PIK3CA,PIK3C2A,PLA2G10,PLA2G4C,MYLK,KRAS,ITPR1,PIK3R3,RRAS2,MAP2K2,MRAS,PPP1R12B,PLCB3,PPP1R12A,PLA2G4F,PRKD3,PRKCB
T Cell Receptor Signaling	1.75E00	1.39E-01	FYN,PIK3CA,PIK3C2A,NFATC3,KRAS,CD8A,CD8B,PIK3R3,SHB,CD3G,NFAT5,RRAS2,MAP2K2,PAG1,MRAS
Signaling by Rho Family GTPases	1.73E00	1.13E-01	PIK3CA,PPP1R12C,MYLK,ARFIP2,WASL,MAP2K2,RHOT1,MRAS,CDC42EP1,ARHGEF11,GNA13,CDH13,ITGA4,SEPT5,MAP2K7,PIK3C2A,ARHGEF15,GNA12,ITGA5,ARHGEF17,RHOJ,SEPT1,PIK3R3,MAP3K12,CDH5,ARHGEF6,PPP1R12B,PPP1R12A,ARHGEF10,PIP4K2A
Regulation of Cellular Mechanics by Calpain Protease	1.73E00	1.41E-01	RRAS2,MRAS,ITGA5,KRAS,CAPN9,CAST,CDK1,ACTN1,ITGA4,EGFR
IGF-1 Signaling	1.71E00	1.4E-01	PIK3CA,JAK1,PIK3C2A,SOCS2,KRAS,JAK2,IGFBP2,GRB10,PIK3R3,SHC1,RRAS2,MAP2K2,RPS6KB2,MRAS,IRS2
Neuroprotective Role of THOP1 in Alzheimer's Disease	1.71E00	1.45E-01	HLA-G,MME,HLA-A,HLA-C,HLA-B,ECE1,HLA-F,HLA-E
IL-17 Signaling	1.69E00	1.6E-01	PIK3R3,PIK3CA,MUC5B,JAK1,RRAS2,MAP2K2,PIK3C2A,MAP3K7,MRAS,KRAS,JAK2,GSK3B
eNOS Signaling	1.69E00	1.22E-01	PIK3CA,PIK3C2A,CASP3,HSPA1A/HSPA1B,ADCY4,FLT1,FLT4,ITPR1,NOS3,HSPA1L,VEGFA,PIK3R3,HSPA4,ADCY9,PRKG1,FIGF,ADCY7,DNM2
Regulation of the Epithelial-Mesenchymal Transition Pathway	1.68E00	1.24E-01	PIK3CA,MAP2K7,JAK1,JAG2,PIK3C2A,TYK2,FGFR2,NCSTN,KRAS,JAK2,APC,MET,PIK3R3,BRAF,RRAS2,FZD4,MAP2K2,GAB1,MRAS,DVL2,GSK3B,NOTCH1,EGFR,PDGFRB
Glioma Invasiveness Signaling	1.63E00	1.54E-01	PIK3R3,PIK3CA,RRAS2,PIK3C2A,RHOT1,ITGAV,MRAS,RHOJ,KRAS,ITGB5
Systemic Lupus Erythematosus Signaling	1.63E00	1.12E-01	FCGR2C,PIK3CA,NFATC3,HLA-A,PRPF39,KRAS,FCGR1A,HLA-G,LSM14A,NFAT5,PRPF4B,MRAS,PRPF40A,PRPF40B,HLA-F,PTPN6,PIK3C2A,HLA-B,PIK3R3,CD3G,RRAS2,HLA-C,IL1RN,SNRNP200,SF3B4,IL1B,HLA-E
Communication between Innate and Adaptive Immune Cells	1.63E00	1.27E-01	HLA-A,HLA-B,HLA-DRB1,CD8A,CD8B,HLA-G,HLA-C,IL1RN,IL1B,HLA-F,CCL15,HLA-E,HLA-DRB5
RhoGDI Signaling	1.61E00	1.15E-01	PPP1R12C,GNA12,ARHGEF15,ITGA5,RHOJ,ARHGEF17,ARHGAP5,WASL,CDH5,ARHGAP9,RHOT1,ARHGEF6,MRAS,PPP1R12B,PPP1R12A,ARHGAP12,ARHGEF11,WASF2,GNA13,PIP4K2A,ARHGEF10,CDH13,ITGA4
Actin Cytoskeleton Signaling	1.6E00	1.13E-01	PIK3CA,FN1,TRIO,MYLK,KRAS,SHC1,WASL,MAP2K2,FLNA,MRAS,GNA13,ARHGAP24,ACTN1,ITGA4,PIK3C2A,GNA12,ITGA5,GSN,APC,PIK3R3,RRAS2,ARHGEF6,PPP1R12B,MYH9,PPP1R12A,WASF2,PIP4K2A
Glioblastoma Multiforme Signaling	1.6E00	1.2E-01	TP53,PIK3CA,PIK3C2A,RHOJ,KRAS,ITPR1,APC,PIK3R3,SHC1,FZD4,RRAS2,MAP2K2,NF1,RHOT1,MRAS,PLCB3,GSK3B,CTNNB1,EGFR,PDGFRB
Role of MAPK Signaling in the Pathogenesis of Influenza	1.59E00	1.57E-01	PNPLA8,MAP2K7,RRAS2,CASP3,MAP2K2,PLA2G10,PLA2G4C,MRAS,PLA2G4F,KRAS,RABGEF1
GNRH Signaling	1.59E00	1.23E-01	MAP2K7,ADCY4,KRAS,MAP3K4,ITPR1,ADCY9,MAP3K12,RRAS2,MAP2K2,MAP3K7,MRAS,PLCB3,MAP3K8,ADCY7,PRKD3,DNM2,EGFR,PRKCB
IL-8 Signaling	1.57E00	1.09E-01	PIK3CA,PIK3C2A,FLT1,GNA12,FLT4,RHOJ,KRAS,BRAF,PIK3R3,VEGFA,RRAS2,MAP2K2,CCND3,RHOT1,MRAS,ITGAV,FIGF,GNA13,PRKD3,MAP4K4,ITGB5,TEK,EGFR,PRKCB
Leukotriene Biosynthesis	1.56E00	1.6E-01	MGST2,ALOX5,GGT1,DPEP2
γ-glutamyl Cycle	1.56E00	1.48E-01	GGCT,GCLC,GGT1,ANPEP
Agrin Interactions at Neuromuscular Junction	1.55E00	1.59E-01	RRAS2,ARHGEF6,LAMA2,LAMB1,MRAS,ITGA6,ITGA5,ITGA1,KRAS,ITGA4,EGFR
RhoA Signaling	1.53E00	1.36E-01	PLXNA1,SEPT5,GNA12,RAPGEF6,MYLK,SEPT1,ARHGAP5,RAPGEF2,ARHGAP9,PPP1R12B,ARHGAP12,PPP1R12A,CDC42EP1,ARHGEF11,GNA13,SEMA3F,PIP4K2A
HER-2 Signaling in Breast Cancer	1.53E00	1.46E-01	PIK3R3,TP53,PIK3CA,RRAS2,PIK3C2A,MRAS,KRAS,GSK3B,PRKD3,ITGB5,EGFR,PRKCB
Role of NFAT in Cardiac Hypertrophy	1.51E00	1.16E-01	MAP2K7,PIK3CA,PIK3C2A,ADCY4,CSNK1A1,HDAC10,KRAS,ITPR1,CABIN1,HDAC5,PIK3R3,SHC1,ADCY9,RRAS2,MAP2K2,MAP3K7,MRAS,PLCB3,GSK3B,SLC8A1,ADCY7,PRKD3,PRKCB
ErbB Signaling	1.51E00	1.44E-01	PIK3CA,PIK3C2A,KRAS,NCK2,PIK3R3,SHC1,RRAS2,MAP2K2,MRAS,GSK3B,PRKD3,PRKCB,EGFR
Growth Hormone Signaling	1.51E00	1.43E-01	PIK3R3,PIK3CA,PTPN6,PIK3C2A,SOCS2,RPS6KB2,RPS6KA4,JAK2,STAT1,PRKD3,PRKCB
GDNF Family Ligand-Receptor Interactions	1.51E00	1.45E-01	PIK3R3,SHC1,PIK3CA,RRAS2,MAP2K2,GAB1,PIK3C2A,MRAS,IRS2,KRAS,ITPR1
Antiproliferative Role of Somatostatin Receptor 2	1.49E00	1.47E-01	PIK3R3,BRAF,PIK3CA,PTPN6,RRAS2,MAP2K2,PIK3C2A,NPR1,MRAS,KRAS
Ovarian Cancer Signaling	1.47E00	1.2E-01	TP53,PIK3CA,PIK3C2A,KRAS,APC,BRAF,VEGFA,PIK3R3,FZD4,RRAS2,MAP2K2,RPS6KB2,MRAS,MSH6,FIGF,GSK3B,CTNNB1,EGFR
NF-κB Signaling	1.45E00	1.24E-01	PIK3CA,MAP2K7,PIK3C2A,TGFBR3,FLT1,FLT4,FGFR2,KRAS,DDR1,BRAF,PIK3R3,RRAS2,MAP3K7,IL1RN,MRAS,IL1B,MAP3K8,GSK3B,MAP4K4,EGFR,PDGFRB,PRKCB
Factors Promoting Cardiogenesis in Vertebrates	1.44E00	1.35E-01	TGFBR3,LRP6,BMP5,APC,FZD4,MAP3K7,GSK3B,BMP6,CTNNB1,PRKD3,LRP1,PRKCB,BMP1
Production of Nitric Oxide and Reactive Oxygen Species in Macrophages	1.44E00	1.08E-01	PTPN6,PIK3CA,MAP2K7,JAK1,PIK3C2A,TYK2,RHOJ,ARG2,MAP3K4,JAK2,PIK3R3,MAP3K12,PPP2R1A,MAP3K7,RHOT1,PPP1R12A,PPP2R5C,MAP3K8,STAT1,PPP1CA,PRKD3,PPP2R1B,PRKCB
IL-2 Signaling	1.43E00	1.48E-01	PIK3R3,SHC1,PIK3CA,JAK1,RRAS2,MAP2K2,PIK3C2A,MRAS,KRAS
CXCR4 Signaling	1.43E00	1.16E-01	PIK3CA,PIK3C2A,ADCY4,GNA12,RHOJ,KRAS,ITPR1,PIK3R3,ADCY9,RRAS2,MAP2K2,RHOT1,MRAS,PLCB3,ARHGEF11,GNA13,ELMO2,ADCY7,PRKD3,PRKCB
MSP-RON Signaling Pathway	1.42E00	1.57E-01	PIK3R3,CSF2RB,PIK3CA,IL3RA,PIK3C2A,MST1,JAK2,MST1R
Glucocorticoid Receptor Signaling	1.4E00	1.05E-01	PIK3CA,JAK1,HSPA1A/HSPA1B,NFATC3,KRAS,JAK2,FCGR1A,HSPA1L,SMARCA4,HSPA4,SHC1,POLR2A,NFAT5,MAP2K2,MAP3K7,MRAS,NCOR1,CDKN1C,STAT1,POLR2J2/POLR2J3,MAP2K7,TAF6,PIK3C2A,MED14,PIK3R3,CD3G,RRAS2,VIPR1,IL1RN,IL1B,NCOR2
Mitotic Roles of Polo-Like Kinase	1.4E00	1.47E-01	SMC3,PPP2R1A,ANAPC5,PPP2R5C,PPP2R1B,ANAPC1,CDK1,STAG2,CDC27,SMC1A
Pancreatic Adenocarcinoma Signaling	1.4E00	1.18E-01	PIK3R3,VEGFA,TP53,PIK3CA,RALA,JAK1,MAP2K2,PIK3C2A,TYK2,FIGF,KRAS,JAK2,STAT1,NOTCH1,EGFR
Ephrin Receptor Signaling	1.38E00	1.06E-01	FYN,RGS3,ITSN1,EPHB2,PTPN13,GNA12,ARHGEF15,ITGA5,KRAS,JAK2,VEGFA,NCK2,SHC1,WASL,RRAS2,MAP2K2,ABI1,MRAS,FIGF,GNA13,MAP4K4,ITGA4
IL-6 Signaling	1.37E00	1.29E-01	PIK3CA,MAP2K7,PIK3C2A,HSPB2,KRAS,JAK2,PIK3R3,VEGFA,SHC1,RRAS2,MAP2K2,MAP3K7,IL1RN,MRAS,IL1B,MAP4K4
ERK5 Signaling	1.36E00	1.49E-01	RRAS2,GAB1,GNA12,MRAS,RPS6KB2,KRAS,RPS6KA4,MAP3K8,GNA13,EGFR
Mismatch Repair in Eukaryotes	1.36E00	1.67E-01	MSH3,MSH6,SLC19A1,RFC1
Sphingosine-1-phosphate Signaling	1.34E00	1.24E-01	PIK3R3,ADCY9,PIK3CA,CASP3,PIK3C2A,RHOT1,GNA12,ADCY4,SPHK1,PLCB3,RHOJ,SMPD1,GNA13,ADCY7,PDGFRB
PPAR Signaling	1.34E00	1.26E-01	PPARG,SHC1,RRAS2,MAP2K2,MAP3K7,IL1RN,MRAS,IL1B,NCOR1,KRAS,NCOR2,MAP4K4,PDGFRB
IL-17A Signaling in Airway Cells	1.32E00	1.32E-01	PIK3R3,PIK3CA,MUC5B,JAK1,MAP2K2,PIK3C2A,MAP3K7,TYK2,JAK2,GSK3B
Docosahexaenoic Acid (DHA) Signaling	1.32E00	1.4E-01	PIK3R3,ALOX15,PIK3CA,CASP3,PIK3C2A,IL1B,GSK3B
p70S6K Signaling	1.32E00	1.23E-01	PIK3CA,JAK1,PIK3C2A,KRAS,PIK3R3,SHC1,PPP2R1A,RRAS2,MAP2K2,MRAS,PLCB3,PPP2R5C,PRKD3,PPP2R1B,EGFR,PRKCB
Fc Epsilon RI Signaling	1.31E00	1.28E-01	FYN,PIK3CA,MAP2K7,PIK3C2A,PLA2G10,PLA2G4C,KRAS,PIK3R3,RRAS2,GAB1,MAP2K2,MRAS,PLA2G4F,PRKD3,PRKCB
HIF1α Signaling	1.31E00	1.28E-01	PIK3R3,VEGFA,TP53,PIK3CA,RRAS2,PIK3C2A,MMP28,CUL2,MRAS,FIGF,KRAS,NOS3,LDHA,MMP19
EGF Signaling	1.3E00	1.41E-01	PIK3R3,SHC1,PIK3CA,MAP2K7,JAK1,PIK3C2A,ITPR1,STAT1,EGFR
Role of JAK1, JAK2 and TYK2 in Interferon Signaling	1.29E00	1.79E-01	PTPN6,JAK1,TYK2,JAK2,STAT1
Angiopoietin Signaling	1.28E00	1.33E-01	PIK3R3,ANGPTL1,PIK3CA,RRAS2,PIK3C2A,MRAS,KRAS,NOS3,TEK,TIE1
Non-Small Cell Lung Cancer Signaling	1.28E00	1.2E-01	PIK3R3,TP53,PIK3CA,RRAS2,MAP2K2,PIK3C2A,MRAS,KRAS,ITPR1,EGFR
Inhibition of Angiogenesis by TSP1	1.27E00	1.5E-01	VEGFA,HSPG2,TP53,FYN,CASP3,NOS3
FcγRIIB Signaling in B Lymphocytes	1.22E00	1.17E-01	PIK3R3,SHC1,PIK3CA,RRAS2,PIK3C2A,MRAS,KRAS
Myc Mediated Apoptosis Signaling	1.22E00	1.43E-01	PIK3R3,TP53,SHC1,PIK3CA,RRAS2,CASP3,PIK3C2A,MRAS,KRAS
Glioma Signaling	1.21E00	1.16E-01	TP53,PIK3CA,PIK3C2A,KRAS,PIK3R3,SHC1,RRAS2,MAP2K2,MRAS,PRKD3,PRKCB,PDGFRB,EGFR
Neurotrophin/TRK Signaling	1.21E00	1.33E-01	PIK3R3,SHC1,PIK3CA,MAP2K7,RRAS2,MAP2K2,GAB1,PIK3C2A,MRAS,KRAS
TR/RXR Activation	1.21E00	1.1E-01	PIK3R3,KLF9,F10,PIK3CA,AKR1C1/AKR1C2,UCP2,ADRB1,PIK3C2A,NCOR1,ACACA,NCOR2,NRGN
Dendritic Cell Maturation	1.21E00	1.04E-01	HLA-DMA,FCGR2C,PIK3CA,PIK3C2A,LEPR,HLA-A,HLA-B,HLA-DQA1,HLA-DRB1,JAK2,HLA-DQB1,FCGR1A,DDR1,PIK3R3,COL5A3,HLA-C,IL1RN,PLCB3,IL1B,STAT1,HLA-DRB5
CMP-N-acetylneuraminate Biosynthesis I (Eukaryotes)	1.2E00	1.11E-01	GNE,CMAS
GDP-glucose Biosynthesis	1.2E00	1.25E-01	PGM5,PGM2
CD28 Signaling in T Helper Cells	1.2E00	1.13E-01	HLA-DMA,FYN,PIK3CA,PTPN6,PIK3C2A,NFATC3,HLA-DQA1,HLA-DRB1,HLA-DQB1,ITPR1,PIK3R3,CD3G,NFAT5,MAP2K2,HLA-DRB5
Sperm Motility	1.2E00	1.09E-01	PNPLA8,PDE2A,PLA2G10,PLA2G4C,CACNA1H,ITPR1,PDE4D,PRKG1,NPR1,MRAS,PLCB3,PLA2G4F,MST1R,PRKD3,PRKCB
Neuregulin Signaling	1.17E00	1.18E-01	PIK3R3,SHC1,RRAS2,MAP2K2,MRAS,RPS6KB2,ITGA5,KRAS,PRKD3,ITGA4,EGFR,PRKCB
Cyclins and Cell Cycle Regulation	1.17E00	1.18E-01	TP53,PPP2R1A,CCND3,CUL1,HDAC10,PPP2R5C,GSK3B,SKP1,PPP2R1B,CDK1,HDAC5
CD27 Signaling in Lymphocytes	1.15E00	1.38E-01	MAP3K12,MAP2K7,CASP3,MAP2K2,MAP3K7,MAP3K8,MAP3K4,CD27
Leukocyte Extravasation Signaling	1.13E00	1.12E-01	PIK3CA,PIK3C2A,MMP28,ITGA6,ITGA5,MAP3K4,SELPLG,PIK3R3,ARHGAP5,WASL,MAP2K2,CDH5,ARHGAP9,JAM3,ARHGAP12,ITGA1,CTNNB1,PRKD3,ACTN1,ITGA4,CTNND1,MMP19,PRKCB
GADD45 Signaling	1.12E00	1.82E-01	TP53,CCND3,MAP3K4,CDK1
Apoptosis Signaling	1.11E00	1.21E-01	TP53,MAP2K7,RRAS2,CASP3,MAP2K2,MRAS,KRAS,CAPN9,SPTAN1,NAIP,MAP4K4,CDK1
fMLP Signaling in Neutrophils	1.11E00	1.08E-01	PIK3R3,PIK3CA,RRAS2,NFAT5,MAP2K2,PIK3C2A,NFATC3,MRAS,FPR2,PLCB3,KRAS,ITPR1,PRKD3,PRKCB
Corticotropin Releasing Hormone Signaling	1.11E00	1.04E-01	ADCY4,PTCH1,ITPR1,NOS3,BRAF,VEGFA,ADCY9,MAP2K2,NPR1,NR4A1,JUND,ADCY7,PRKD3,PRKCB
Basal Cell Carcinoma Signaling	1.1E00	1.33E-01	TP53,FZD4,PTCH1,DVL2,GSK3B,BMP6,CTNNB1,BMP5,APC,BMP1
IL-15 Production	1.1E00	1.61E-01	JAK1,TYK2,JAK2,MST1R,STAT1
p53 Signaling	1.1E00	1.15E-01	TP53,PRKDC,PIK3CA,PIK3C2A,JMY,PIK3R3,CCNK,GNL3,GSK3B,CTNNB1,PIDD,PML,HIPK2
Crosstalk between Dendritic Cells and Natural Killer Cells	1.09E00	1.14E-01	HLA-G,CSF2RB,IL3RA,MICB,HLA-A,HLA-C,HLA-B,HLA-DRB1,HLA-F,MICA,HLA-DRB5,HLA-E
Xenobiotic Metabolism Signaling	1.08E00	1.06E-01	PIK3CA,GCLC,KRAS,MAP3K4,GSTT2/GSTT2B,MAP2K2,MAP3K7,KEAP1,MRAS,PPP2R5C,PRKD3,ALDH7A1,MAP2K7,PIK3C2A,HDAC5,ESD,PIK3R3,MAP3K12,PPP2R1A,RRAS2,MGST2,IL1B,ALDH3B1,MAP3K8,NDST2,NCOR2,PPP2R1B,EIF2AK3,PRKCB
Ceramide Signaling	1.08E00	1.21E-01	PIK3R3,PIK3CA,PPP2R1A,RRAS2,PIK3C2A,MRAS,SPHK1,PPP2R5C,KRAS,SMPD1,PPP2R1B
FLT3 Signaling in Hematopoietic Progenitor Cells	1.07E00	1.33E-01	PIK3R3,SHC1,PIK3CA,RRAS2,MAP2K2,PIK3C2A,MRAS,KRAS,RPS6KA4,STAT1
Wnt/β-catenin Signaling	1.06E00	1.17E-01	TP53,FRZB,TGFBR3,LRP6,CSNK1A1,KREMEN1,APC,PPP2R1A,FZD4,CDH5,MAP3K7,RUVBL2,PPP2R5C,SOX18,DVL2,GSK3B,UBC,CTNNB1,PPP2R1B,LRP1
Glutamate Removal from Folates	1.06E00	3.33E-01	GGH
Asparagine Biosynthesis I	1.06E00	1.25E-01	ASNS
Lanosterol Biosynthesis	1.06E00	3.33E-01	LSS
Sulfite Oxidation IV	1.06E00	2.5E-01	SUOX
Natural Killer Cell Signaling	1.05E00	1.2E-01	FYN,PIK3CA,PTPN6,PIK3C2A,SH3BP2,KRAS,LILRB1,PIK3R3,SHC1,RRAS2,MAP2K2,MRAS,PRKD3,PRKCB
Glucose and Glucose-1-phosphate Degradation	1.05E00	9.52E-02	PGM5,PGM2
DNA Methylation and Transcriptional Repression Signaling	1.05E00	1.74E-01	CHD3,CHD4,DNMT1,ARID4B
B Cell Development	1.05E00	1.56E-01	HLA-DMA,HLA-DQA1,HLA-DRB1,HLA-DQB1,HLA-DRB5
Pyridoxal 5'-phosphate Salvage Pathway	1.04E00	1.23E-01	BRAF,DMPK,MAP2K2,PRPF4B,GRK6,CSNK1A1,MAP3K8,CDK1,DYRK1A
Cell Cycle: G1/S Checkpoint Regulation	1.04E00	1.3E-01	TP53,CCND3,PAK1IP1,CUL1,HDAC10,GNL3,GSK3B,SKP1,HDAC5
Dermatan Sulfate Degradation (Metazoa)	1.02E00	1.43E-01	IDS,HYAL1,HEXA
LPS-stimulated MAPK Signaling	1.01E00	1.22E-01	PIK3R3,PIK3CA,RRAS2,MAP2K2,PIK3C2A,MAP3K7,MRAS,KRAS,PRKD3,PRKCB
Leptin Signaling in Obesity	1.01E00	1.2E-01	PIK3R3,ADCY9,PIK3CA,MAP2K2,PIK3C2A,LEPR,ADCY4,PLCB3,JAK2,ADCY7
Ephrin B Signaling	1.01E00	1.23E-01	NCK2,RGS3,ABI1,ITSN1,EPHB2,GNA12,MRAS,ITSN2,GNA13,CTNNB1
Salvage Pathways of Pyrimidine Ribonucleotides	1E00	1.09E-01	BRAF,DMPK,MAP2K2,PRPF4B,UPP1,GRK6,CSNK1A1,MAP3K8,UCK2,CDK1,APOBEC3A,DYRK1A
HMGB1 Signaling	9.76E-01	1.1E-01	PIK3R3,PIK3CA,MAP2K7,RRAS2,SP1,AGER,MAP2K2,PIK3C2A,RHOT1,MRAS,RHOJ,KRAS
Cardiac β-adrenergic Signaling	9.71E-01	1.04E-01	AKAP12,PDE2A,ADCY4,PDE4D,AKAP11,ADCY9,PPP2R1A,ADRB1,MRAS,PPP1R12A,PPP2R5C,SLC8A1,PPP1CA,AKAP9,ADCY7,PPP2R1B
iCOS-iCOSL Signaling in T Helper Cells	9.65E-01	1.07E-01	PIK3R3,CD3G,SHC1,HLA-DMA,PIK3CA,NFAT5,PIK3C2A,NFATC3,HLA-DQA1,HLA-DRB1,ITPR1,HLA-DQB1,HLA-DRB5
Ethanol Degradation II	9.46E-01	1.25E-01	ADH1C,ADH1B,ADHFE1,ALDH7A1,DHRS4
DNA Double-Strand Break Repair by Non-Homologous End Joining	9.39E-01	1.5E-01	PRKDC,LIG4,RAD50
Superpathway of Citrulline Metabolism	9.39E-01	7.89E-02	GLS,ARG2,NOS3
α-Adrenergic Signaling	9.35E-01	1.04E-01	ADCY9,RRAS2,MAP2K2,ADCY4,MRAS,KRAS,ITPR1,SLC8A1,PRKD3,ADCY7,PRKCB
Polyamine Regulation in Colon Cancer	9.3E-01	1.33E-01	PPARG,KRAS,CTNNB1,APC
Inositol Pyrophosphates Biosynthesis	9.29E-01	1.25E-01	PPIP5K1,IP6K2
Cytotoxic T Lymphocyte-mediated Apoptosis of Target Cells	9E-01	1.35E-01	CD3G,CASP3,HLA-A,HLA-C,HLA-B
Estrogen Receptor Signaling	8.89E-01	1.11E-01	POLR2J2/POLR2J3,PRKDC,TAF6,RBFOX2,KRAS,MED12,SMARCA4,MED14,SHC1,POLR2A,RRAS2,MAP2K2,MRAS,NCOR1,NCOR2
IL-10 Signaling	8.8E-01	1.15E-01	FCGR2C,JAK1,SP1,IL1RN,MAP3K7,TYK2,IL1B,ARG2,MAP4K4
Glutathione-mediated Detoxification	8.76E-01	1.03E-01	GSTT2/GSTT2B,MGST2,GGH,ANPEP
Telomere Extension by Telomerase	8.69E-01	1.67E-01	HNRNPA1,TNKS2,RAD50
G Beta Gamma Signaling	8.59E-01	9.48E-02	SHC1,RRAS2,GNA12,ARHGEF6,MRAS,KRAS,GNA13,PRKD3,DNM2,EGFR,PRKCB
Noradrenaline and Adrenaline Degradation	8.57E-01	1.02E-01	ADH1C,ADH1B,ADHFE1,ALDH7A1,DHRS4
CREB Signaling in Neurons	8.38E-01	9.64E-02	POLR2J2/POLR2J3,PIK3CA,PIK3C2A,ADCY4,GNA12,KRAS,ITPR1,PIK3R3,ADCY9,SHC1,POLR2A,RRAS2,MAP2K2,MRAS,PLCB3,GNA13,ADCY7,PRKD3,PRKCB
Citrulline Biosynthesis	8.29E-01	7.69E-02	GLS,ARG2
Ketolysis	8.29E-01	1.18E-01	ACAT2,OXCT1
Prostate Cancer Signaling	8.16E-01	1E-01	PIK3R3,TP53,PIK3CA,RRAS2,MAP2K2,PIK3C2A,MRAS,KRAS,GSK3B,CTNNB1
RAN Signaling	8.07E-01	1.3E-01	KPNB1,CSE1L,RANBP2
Granzyme B Signaling	8.07E-01	1.67E-01	PRKDC,CASP3,NUMA1
Extrinsic Prothrombin Activation Pathway	8.07E-01	1.36E-01	F10,F13A1,THBD
PEDF Signaling	7.98E-01	1.14E-01	PPARG,PIK3R3,TP53,PIK3CA,RRAS2,PIK3C2A,MRAS,KRAS,WASF2
Semaphorin Signaling in Neurons	7.94E-01	1.3E-01	MET,FYN,PLXNA1,FES,RHOT1,PLXNB1,RHOJ
UVB-Induced MAPK Signaling	7.94E-01	1.23E-01	PIK3R3,TP53,PIK3CA,PIK3C2A,PRKD3,EGFR,PRKCB
AMPK Signaling	7.9E-01	8.47E-02	PIK3CA,ACACB,PIK3C2A,LIPE,NOS3,SMARCA4,PPM1D,PIK3R3,PPP2R1A,ADRB1,MRAS,PPP2R5C,IRS2,ACACA,PPP2R1B
Cell Cycle: G2/M DNA Damage Checkpoint Regulation	7.83E-01	1.25E-01	TOP2B,TP53,PRKDC,CUL1,SKP1,CDK1
Estrogen-Dependent Breast Cancer Signaling	7.81E-01	1.11E-01	PIK3R3,PIK3CA,RRAS2,SP1,PIK3C2A,MRAS,KRAS,EGFR
Choline Degradation I	7.8E-01	1.43E-01	ALDH7A1
S-methyl-5-thio-α-D-ribose 1-phosphate Degradation	7.8E-01	6.67E-02	MRI1
Flavin Biosynthesis IV (Mammalian)	7.8E-01	1.25E-01	FLAD1
L-cysteine Degradation III	7.8E-01	1.11E-01	MPST
Formaldehyde Oxidation II (Glutathione-dependent)	7.8E-01	1E-01	ESD
Glutamine Degradation I	7.8E-01	2E-01	GLS
Role of JAK family kinases in IL-6-type Cytokine Signaling	7.79E-01	1.43E-01	JAK1,TYK2,JAK2,STAT1
Interferon Signaling	7.76E-01	1.39E-01	JAK1,TYK2,JAK2,STAT1,MED14
Relaxin Signaling	7.71E-01	9.43E-02	PIK3R3,VEGFA,BRAF,ADCY9,PIK3CA,PDE2A,PIK3C2A,NPR1,GNA12,ADCY4,MRAS,GNA13,PDE4D,NOS3,ADCY7
Role of Osteoblasts, Osteoclasts and Chondrocytes in Rheumatoid Arthritis	7.66E-01	9.43E-02	PIK3CA,MAP2K7,PIK3C2A,FRZB,NFATC3,LRP6,CSNK1A1,ITGA5,GSN,BMP5,NAIP,APC,PIK3R3,NFAT5,FZD4,MAP3K7,IL1RN,IL1B,GSK3B,BMP6,CTNNB1,LRP1,BMP1
Chronic Myeloid Leukemia Signaling	7.66E-01	1.06E-01	PIK3R3,TP53,PIK3CA,RRAS2,MAP2K2,MECOM,PIK3C2A,MRAS,HDAC10,KRAS,HDAC5
Tec Kinase Signaling	7.45E-01	9.34E-02	FYN,PIK3CA,JAK1,PIK3C2A,GNA12,TYK2,ITGA5,RHOJ,JAK2,PIK3R3,RHOT1,MRAS,GNA13,STAT1,PRKD3,ITGA4,PRKCB
Glycogen Degradation II	7.45E-01	1.33E-01	PGM5,PGM2
Rac Signaling	7.45E-01	9.45E-02	PIK3R3,PIK3CA,MAP2K7,ARFIP2,RRAS2,MAP2K2,PIK3C2A,MRAS,ITGA5,KRAS,PIP4K2A,ITGA4
BMP signaling pathway	7.23E-01	1.08E-01	SOSTDC1,RRAS2,MAP2K2,MAP3K7,MRAS,KRAS,BMP6,BMP5,BMP1
Endoplasmic Reticulum Stress Pathway	6.97E-01	1.58E-01	CASP3,ERN1,EIF2AK3
Hepatic Fibrosis / Hepatic Stellate Cell Activation	6.84E-01	9.8E-02	FN1,EDNRB,LEPR,FLT1,FLT4,FGFR2,VEGFA,MET,IL1B,FIGF,MYH9,ECE1,STAT1,EGFR,PDGFRB
Bladder Cancer Signaling	6.79E-01	1.06E-01	VEGFA,TP53,RRAS2,MMP28,MAP2K2,MRAS,FIGF,KRAS,EGFR,MMP19
RANK Signaling in Osteoclasts	6.79E-01	1.04E-01	PIK3R3,MAP3K12,PIK3CA,MAP2K7,MAP2K2,PIK3C2A,MAP3K7,MAP3K8,MAP3K4,GSN
Remodeling of Epithelial Adherens Junctions	6.77E-01	1.18E-01	MET,RALA,TUBA1A,CTNNB1,ACTN1,APC,DNM2,CTNND1
Gα12/13 Signaling	6.72E-01	1.03E-01	PIK3R3,MAP2K7,PIK3CA,RRAS2,CDH5,MAP2K2,PIK3C2A,GNA12,MRAS,KRAS,GNA13,CTNNB1,CDH13
G-Protein Coupled Receptor Signaling	6.72E-01	9.56E-02	FYN,PDE2A,PIK3CA,PIK3C2A,NPY1R,DUSP6,ADCY4,FPR2,KRAS,PDE4D,CHRM3,PIK3R3,BRAF,ADCY9,SHC1,RRAS2,GPER1,ADRB1,VIPR1,MAP2K2,MRAS,PLCB3,MAP3K8,ADCY7,PTGER4,PRKCB
Intrinsic Prothrombin Activation Pathway	6.56E-01	1.11E-01	F10,COL5A3,F13A1,THBD
P2Y Purigenic Receptor Signaling Pathway	6.55E-01	9.29E-02	PIK3R3,ADCY9,PIK3CA,RRAS2,MAP2K2,PIK3C2A,ADCY4,MRAS,PLCB3,KRAS,ADCY7,PRKD3,PRKCB
Role of Macrophages, Fibroblasts and Endothelial Cells in Rheumatoid Arthritis	6.51E-01	8.95E-02	PIK3CA,FN1,FRZB,NFATC3,LRP6,CSNK1A1,KRAS,JAK2,FCGR1A,VEGFA,NFAT5,MAP2K2,MAP3K7,MRAS,FIGF,GSK3B,CTNNB1,PRKD3,MAP2K7,PIK3C2A,APC,PIK3R3,FZD4,RRAS2,IL1RN,PLCB3,IL1B,LRP1,PRKCB
DNA damage-induced 14-3-3σ Signaling	6.49E-01	1.36E-01	TP53,RAD17,CDK1
Gαs Signaling	6.49E-01	9.92E-02	BRAF,ADCY9,GPER1,RAPGEF2,ADRB1,MAP2K2,VIPR1,ADCY4,MRAS,ADCY7,CHRM3,PTGER4
tRNA Charging	6.39E-01	6.17E-02	YARS,LARS2,DARS2,SARS,VARS
Inhibition of Matrix Metalloproteases	6.39E-01	1.28E-01	HSPG2,MMP28,RECK,LRP1,MMP19
Regulation of IL-2 Expression in Activated and Anergic T Lymphocytes	6.34E-01	1.02E-01	FYN,CD3G,MAP2K7,NFAT5,RRAS2,MAP2K2,NFATC3,MRAS,KRAS
Chemokine Signaling	6.31E-01	1.08E-01	RRAS2,MAP2K2,MRAS,PPP1R12B,PPP1R12A,PLCB3,KRAS,PRKCB
Glutathione Biosynthesis	6.23E-01	9.09E-02	GCLC
Oxidized GTP and dGTP Detoxification	6.23E-01	9.09E-02	RUVBL2
Glutamate Degradation II	6.23E-01	1E-01	GOT2
Aspartate Biosynthesis	6.23E-01	1.43E-01	GOT2
Sonic Hedgehog Signaling	6.2E-01	1.18E-01	PTCH1,GSK3B,CDK1,DYRK1A
IL-12 Signaling and Production in Macrophages	6.12E-01	9.09E-02	PIK3R3,PPARG,JMJD6,ALOX15,PIK3CA,MAP2K2,PIK3C2A,IL12RB1,MST1,MAP3K8,MST1R,STAT1,PRKD3,PRKCB
Glycogen Degradation III	6.09E-01	1.18E-01	PGM5,PGM2
ATM Signaling	6.06E-01	1.08E-01	TP53,SMC3,TP53BP1,TLK2,CDK1,RAD50,SMC1A
Human Embryonic Stem Cell Pluripotency	5.97E-01	8.86E-02	PIK3CA,PIK3C2A,FGFR2,BMP5,APC,PIK3R3,FZD4,MRAS,SPHK1,GSK3B,BMP6,CTNNB1,BMP1,PDGFRB
Role of p14/p19ARF in Tumor Suppression	5.86E-01	1.14E-01	PIK3R3,TP53,PIK3CA,PIK3C2A
Role of BRCA1 in DNA Damage Response	5.82E-01	9.86E-02	TP53,MSH6,SLC19A1,RFC1,STAT1,RAD50,SMARCA4
Role of PKR in Interferon Induction and Antiviral Response	5.8E-01	1.04E-01	TP53,CASP3,MAP3K7,STAT1,FCGR1A
Cardiac Hypertrophy Signaling	5.78E-01	9.05E-02	PIK3CA,MAP2K7,PIK3C2A,ADCY4,GNA12,RHOJ,KRAS,MAP3K4,PIK3R3,ADCY9,MAP3K12,RRAS2,ADRB1,MAP2K2,MAP3K7,RHOT1,MRAS,PLCB3,MAP3K8,GNA13,GSK3B,ADCY7
PI3K Signaling in B Lymphocytes	5.73E-01	9.42E-02	FYN,PIK3CA,RRAS2,NFAT5,MAP2K2,NFATC3,MRAS,PLCB3,IRS2,PIK3AP1,KRAS,ITPR1,PRKCB
Cellular Effects of Sildenafil (Viagra)	5.57E-01	8.72E-02	ADCY9,PDE2A,PRKG1,ADCY4,PPP1R12B,PLCB3,PPP1R12A,MYH9,MYLK,ITPR1,PDE4D,NOS3,ADCY7
Chondroitin Sulfate Degradation (Metazoa)	5.54E-01	9.52E-02	HYAL1,HEXA
Type II Diabetes Mellitus Signaling	5.48E-01	7.27E-02	PPARG,PIK3R3,PIK3CA,MAP2K7,PIK3C2A,MAP3K7,PKM,SOCS2,IRS2,SMPD1,PRKD3,PRKCB
Dopamine-DARPP32 Feedback in cAMP Signaling	5.45E-01	8.89E-02	KCNJ8,ADCY4,CSNK1A1,ITPR1,ADCY9,PPP2R1A,PRKG1,PPP1R12A,PLCB3,PPP2R5C,PPP1CA,ADCY7,PRKD3,PPP2R1B,CAMKK2,PRKCB
14-3-3-mediated Signaling	5.18E-01	1E-01	PIK3R3,PIK3CA,RRAS2,TUBA1A,MAP2K2,PIK3C2A,MRAS,PLCB3,KRAS,GSK3B,PRKD3,PRKCB
Heme Degradation	5.17E-01	9.09E-02	HMOX2
Serine Biosynthesis	5.17E-01	7.69E-02	PSPH
Heme Biosynthesis from Uroporphyrinogen-III I	5.17E-01	9.09E-02	PPOX
Geranylgeranyldiphosphate Biosynthesis	5.17E-01	1.25E-01	FDPS
Arginine Degradation I (Arginase Pathway)	5.17E-01	7.69E-02	ARG2
Trans, trans-farnesyl Diphosphate Biosynthesis	5.17E-01	1.11E-01	FDPS
L-cysteine Degradation I	5.17E-01	9.09E-02	GOT2
Assembly of RNA Polymerase III Complex	5.05E-01	1.25E-01	GTF3C1,BDP1
Urate Biosynthesis/Inosine 5'-phosphate Degradation	5.05E-01	9.09E-02	IMPDH1,AOX1
Bile Acid Biosynthesis, Neutral Pathway	5.05E-01	3.45E-02	AMACR,AKR1C1/AKR1C2
mTOR Signaling	4.92E-01	8.82E-02	PIK3CA,PIK3C2A,RHOJ,KRAS,VEGFA,PIK3R3,PPP2R1A,RRAS2,RHOT1,EIF4A1,MRAS,RPS6KB2,FIGF,RPS6KA4,PPP2R5C,PRKD3,PPP2R1B,PRKCB
Dopamine Receptor Signaling	4.9E-01	8.42E-02	ADCY9,PPP2R1A,ADCY4,PPP1R12A,PPP2R5C,PPP1CA,PPP2R1B,ADCY7
DNA Double-Strand Break Repair by Homologous Recombination	4.62E-01	1.11E-01	ATRX,RAD50
Isoleucine Degradation I	4.62E-01	6.9E-02	BCAT1,ACAT2
IL-22 Signaling	4.61E-01	1.2E-01	JAK1,TYK2,STAT1
Atherosclerosis Signaling	4.61E-01	8.82E-02	PNPLA8,ALOX15,COL5A3,IL1RN,PLA2G10,PLA2G4C,IL1B,PLA2G4F,ALOX5,TPSAB1/TPSB2,ITGA4,SELPLG
Regulation of eIF4 and p70S6K Signaling	4.47E-01	8.28E-02	PIK3R3,SHC1,PPP2R1A,PIK3CA,RRAS2,MAP2K2,PIK3C2A,EIF4A1,MRAS,ITGA5,PPP2R5C,KRAS,PPP2R1B,ITGA4
T Helper Cell Differentiation	4.43E-01	1E-01	HLA-DMA,IL12RB1,HLA-DQA1,HLA-DRB1,HLA-DQB1,STAT1,HLA-DRB5
Pyruvate Fermentation to Lactate	4.38E-01	1.11E-01	LDHA
Lysine Degradation II	4.38E-01	5.26E-02	ALDH7A1
Lysine Degradation V	4.38E-01	3.57E-02	ALDH7A1
Citrulline-Nitric Oxide Cycle	4.38E-01	6.25E-02	NOS3
Aryl Hydrocarbon Receptor Signaling	4.35E-01	7.93E-02	TP53,GSTT2/GSTT2B,TRIP11,NCOA7,CCND3,SP1,MGST2,HSPB2,IL1B,ALDH3B1,NCOR2,SMARCA4,ALDH7A1
Primary Immunodeficiency Signaling	4.34E-01	8.77E-02	RFXANK,IGLL1/IGLL5,CIITA,CD8A,TAP2
Gαq Signaling	4.24E-01	8.33E-02	PIK3CA,PIK3C2A,NFATC3,RHOJ,ITPR1,CHRM3,PIK3R3,MAP2K2,RHOT1,MRAS,PLCB3,GSK3B,PRKD3,PRKCB
Acute Phase Response Signaling	4.15E-01	8.89E-02	PIK3CA,MAP2K7,FN1,SOCS2,KRAS,JAK2,HMOX2,PIK3R3,SHC1,RRAS2,MAP2K2,MAP3K7,IL1RN,C4BPA,MRAS,IL1B
Hepatic Cholestasis	4.11E-01	7.26E-02	ADCY9,TJP2,SLCO3A1,MAP3K7,IL1RN,PPRC1,ABCC1,ADCY4,IL1B,MAP3K4,ADCY7,PRKD3,PRKCB
Superpathway of Geranylgeranyldiphosphate Biosynthesis I (via Mevalonate)	3.88E-01	5.88E-02	FDPS,ACAT2
Parkinson's Signaling	3.88E-01	1.05E-01	SEPT5,CASP3
Regulation of Actin-based Motility by Rho	3.79E-01	8.79E-02	WASL,RHOT1,PPP1R12B,PPP1R12A,RHOJ,MYLK,GSN,PIP4K2A
Superpathway of Cholesterol Biosynthesis	3.78E-01	3.57E-02	FDPS,ACAT2,LSS
Clathrin-mediated Endocytosis Signaling	3.78E-01	8.67E-02	MYO6,AP2M1,PIK3CA,PIK3C2A,EPHB2,GAK,NUMB,ITGA5,AP1B1,PIK3R3,VEGFA,MET,WASL,FIGF,UBC,ITGB5,DNM2
Superpathway of Serine and Glycine Biosynthesis I	3.77E-01	5.56E-02	PSPH
Urea Cycle	3.77E-01	5E-02	ARG2
Chondroitin and Dermatan Biosynthesis	3.77E-01	7.69E-02	CHPF2
Arginine Degradation VI (Arginase 2 Pathway)	3.77E-01	6.25E-02	ARG2
Selenocysteine Biosynthesis II (Archaea and Eukaryotes)	3.77E-01	5.88E-02	SARS
Purine Ribonucleosides Degradation to Ribose-1-phosphate	3.77E-01	5.56E-02	PGM2
Pregnenolone Biosynthesis	3.77E-01	7.69E-02	MICAL3
Aspartate Degradation II	3.77E-01	7.69E-02	GOT2
RAR Activation	3.75E-01	8.42E-02	PIK3CA,IL3RA,ADCY4,ADH1C,JAK2,SMARCA4,VEGFA,PIK3R3,ADCY9,CSF2RB,NCOR1,NCOR2,PML,ADCY7,PRKD3,PRKCB
p38 MAPK Signaling	3.73E-01	9.32E-02	TP53,IL1RN,MAP3K7,HSPB2,PLA2G10,PLA2G4C,RPS6KB2,IL1B,PLA2G4F,RPS6KA4,STAT1
TREM1 Signaling	3.63E-01	8.05E-02	NLRP3,NLRP1,CIITA,ITGA5,IL1B,JAK2,NAIP
Amyloid Processing	3.58E-01	8.33E-02	CSNK1A1,NCSTN,BACE1,CAPN9,GSK3B
Glutathione Redox Reactions I	3.56E-01	8.33E-02	CLIC2,MGST2
Netrin Signaling	3.56E-01	7.41E-02	NCK2,NFAT5,PRKG1,NFATC3
CD40 Signaling	3.45E-01	8.57E-02	PIK3R3,PIK3CA,MAP2K7,MAP2K2,PIK3C2A,MAP3K7
FGF Signaling	3.39E-01	8.6E-02	MET,PIK3R3,PIK3CA,PTPN6,GAB1,PIK3C2A,FGFR2,ITPR1
Amyotrophic Lateral Sclerosis Signaling	3.31E-01	7.32E-02	VEGFA,PIK3R3,TP53,PIK3CA,CASP3,PIK3C2A,FIGF,CAPN9,NAIP
Phosphatidylcholine Biosynthesis I	3.28E-01	5.88E-02	CHKA
Tryptophan Degradation to 2-amino-3-carboxymuconate Semialdehyde	3.28E-01	5.88E-02	IDO1
Purine Nucleotides Degradation II (Aerobic)	3.28E-01	5.71E-02	IMPDH1,AOX1
Serotonin Degradation	3.25E-01	7.25E-02	ADH1C,ADH1B,ADHFE1,ALDH7A1,DHRS4
MIF Regulation of Innate Immunity	3.19E-01	7.69E-02	TP53,PLA2G10,PLA2G4C,PLA2G4F
TGF-β Signaling	3.14E-01	8.51E-02	ZFYVE9,RRAS2,MAP2K2,MAP3K7,MRAS,KRAS,TFE3,PMEPA1
Androgen Signaling	3.14E-01	7.19E-02	POLR2J2/POLR2J3,SHC1,HSPA4,TGFB1I1,POLR2A,GNA12,MRAS,GNA13,PRKD3,PRKCB
Cardiomyocyte Differentiation via BMP Receptors	3.02E-01	9.52E-02	MAP3K7,BMP5
1D-myo-inositol Hexakisphosphate Biosynthesis II (Mammalian)	3.02E-01	7.14E-02	ITPKB,SEC16A
D-myo-inositol (1,3,4)-trisphosphate Biosynthesis	3.02E-01	8E-02	ITPKB,SEC16A
Tryptophan Degradation III (Eukaryotic)	3.02E-01	4.35E-02	ACAT2,IDO1
G Protein Signaling Mediated by Tubby	2.92E-01	7.32E-02	MRAS,PLCB3,JAK2
Superpathway of Methionine Degradation	2.92E-01	4.62E-02	AHCYL2,GOT2,SUOX
Phosphatidylethanolamine Biosynthesis II	2.87E-01	5.56E-02	CHKA
Salvage Pathways of Pyrimidine Deoxyribonucleotides	2.87E-01	5E-02	APOBEC3A
Sphingomyelin Metabolism	2.87E-01	6.25E-02	SMPD1
iNOS Signaling	2.85E-01	7.69E-02	JAK1,TYK2,JAK2,STAT1
Phospholipases	2.81E-01	7.69E-02	PNPLA8,PLA2G10,PLA2G4C,PLCB3,PLA2G4F
Role of Lipids/Lipid Rafts in the Pathogenesis of Influenza	2.78E-01	8E-02	FDPS,RSAD2
Melatonin Signaling	2.77E-01	7.69E-02	BRAF,MAP2K7,MAP2K2,PLCB3,PRKD3,PRKCB
IL-1 Signaling	2.7E-01	7.48E-02	ADCY9,MAP2K7,MAP3K7,ADCY4,GNA12,MRAS,GNA13,ADCY7
MIF-mediated Glucocorticoid Regulation	2.57E-01	7.14E-02	PLA2G10,PLA2G4C,PLA2G4F
Assembly of RNA Polymerase I Complex	2.54E-01	7.69E-02	POLR1D
Leucine Degradation I	2.54E-01	3.85E-02	BCAT1
Heme Biosynthesis II	2.54E-01	4.35E-02	PPOX
Histidine Degradation VI	2.54E-01	5E-02	MICAL3
Folate Transformations I	2.54E-01	3.12E-02	MTHFR
GABA Receptor Signaling	2.42E-01	7.27E-02	AP2M1,GABARAP,AP1B1,UBC
Ketogenesis	2.25E-01	5E-02	ACAT2
NAD Phosphorylation and Dephosphorylation	2.25E-01	5.88E-02	NADK
Methylglyoxal Degradation III	2.25E-01	5.88E-02	AKR1C1/AKR1C2
Dolichyl-diphosphooligosaccharide Biosynthesis	2.25E-01	2.56E-02	ALG13
Glutaryl-CoA Degradation	2E-01	4.35E-02	ACAT2
Purine Nucleotides De Novo Biosynthesis II	2E-01	2.44E-02	IMPDH1
